# Supplementary material for: MicroRNAs Regulated by Pregnancy Target Antiviral and Cancer Immunity Overlapping with the HIV Interactome
Source: Viruses. 2026 Jul 7;18(7):753. doi: 10.3390/v18070753 (PMC13431474; doi:10.3390/v18070753)
Supplement: Supplementary file 1 [file viruses-18-00753-s001.zip › Table S1.xlsx]

## Sheet: Gene list in the miRNA assay
HTG-provided gene symbol	HTG classification
let-7a-2-3p	miRNA (miRBase v20)
let-7a-3p	miRNA (miRBase v20)
let-7a-5p	miRNA (miRBase v20)
let-7b-5p	miRNA (miRBase v20)
let-7c-3p	miRNA (miRBase v20)
let-7c-5p	miRNA (miRBase v20)
let-7d-3p	miRNA (miRBase v20)
let-7d-5p	miRNA (miRBase v20)
let-7e-3p	miRNA (miRBase v20)
let-7e-5p	miRNA (miRBase v20)
let-7f-1-3p	miRNA (miRBase v20)
let-7f-2-3p	miRNA (miRBase v20)
let-7f-5p	miRNA (miRBase v20)
let-7g-3p	miRNA (miRBase v20)
let-7g-5p	miRNA (miRBase v20)
let-7i-5p	miRNA (miRBase v20)
miR-1	miRNA (miRBase v20)
miR-100-3p	miRNA (miRBase v20)
miR-100-5p	miRNA (miRBase v20)
miR-101-3p	miRNA (miRBase v20)
miR-101-5p	miRNA (miRBase v20)
miR-103a-2-5p	miRNA (miRBase v20)
miR-103a-3p	miRNA (miRBase v20)
miR-105-3p	miRNA (miRBase v20)
miR-105-5p	miRNA (miRBase v20)
miR-106a-3p	miRNA (miRBase v20)
miR-106a-5p	miRNA (miRBase v20)
miR-106b-3p	miRNA (miRBase v20)
miR-106b-5p	miRNA (miRBase v20)
miR-107	miRNA (miRBase v20)
miR-10a-3p	miRNA (miRBase v20)
miR-10a-5p	miRNA (miRBase v20)
miR-10b-3p	miRNA (miRBase v20)
miR-10b-5p	miRNA (miRBase v20)
miR-1178-3p	miRNA (miRBase v20)
miR-1178-5p	miRNA (miRBase v20)
miR-1179	miRNA (miRBase v20)
miR-1180-3p	miRNA (miRBase v20)
miR-1180-5p	miRNA (miRBase v20)
miR-1182	miRNA (miRBase v20)
miR-1183	miRNA (miRBase v20)
miR-1184	miRNA (miRBase v20)
miR-1185-1-3p	miRNA (miRBase v20)
miR-1185-2-3p	miRNA (miRBase v20)
miR-1185-5p	miRNA (miRBase v20)
miR-1193	miRNA (miRBase v20)
miR-1197	miRNA (miRBase v20)
miR-1199-3p	miRNA (miRBase v20)
miR-1200	miRNA (miRBase v20)
miR-1202	miRNA (miRBase v20)
miR-1204	miRNA (miRBase v20)
miR-1205	miRNA (miRBase v20)
miR-1206	miRNA (miRBase v20)
miR-1207-3p	miRNA (miRBase v20)
miR-1207-5p	miRNA (miRBase v20)
miR-1208	miRNA (miRBase v20)
miR-1224-5p	miRNA (miRBase v20)
miR-1225-3p	miRNA (miRBase v20)
miR-1225-5p	miRNA (miRBase v20)
miR-122-5p	miRNA (miRBase v20)
miR-1226-3p	miRNA (miRBase v20)
miR-1227-3p	miRNA (miRBase v20)
miR-1228-3p	miRNA (miRBase v20)
miR-1229-3p	miRNA (miRBase v20)
miR-1229-5p	miRNA (miRBase v20)
miR-1231	miRNA (miRBase v20)
miR-1233-3p	miRNA (miRBase v20)
miR-1234-3p	miRNA (miRBase v20)
miR-1236-3p	miRNA (miRBase v20)
miR-1236-5p	miRNA (miRBase v20)
miR-1237-3p	miRNA (miRBase v20)
miR-1237-5p	miRNA (miRBase v20)
miR-1238-3p	miRNA (miRBase v20)
miR-1238-5p	miRNA (miRBase v20)
miR-1243	miRNA (miRBase v20)
miR-124-3p	miRNA (miRBase v20)
miR-1244	miRNA (miRBase v20)
miR-1245b-3p	miRNA (miRBase v20)
miR-124-5p	miRNA (miRBase v20)
miR-1247-3p	miRNA (miRBase v20)
miR-1247-5p	miRNA (miRBase v20)
miR-1249	miRNA (miRBase v20)
miR-1250-3p	miRNA (miRBase v20)
miR-1250-5p	miRNA (miRBase v20)
miR-1251-3p	miRNA (miRBase v20)
miR-1252-3p	miRNA (miRBase v20)
miR-1252-5p	miRNA (miRBase v20)
miR-1253	miRNA (miRBase v20)
miR-1254	miRNA (miRBase v20)
miR-1255b-2-3p	miRNA (miRBase v20)
miR-1256	miRNA (miRBase v20)
miR-1257	miRNA (miRBase v20)
miR-1258	miRNA (miRBase v20)
miR-125a-3p	miRNA (miRBase v20)
miR-125a-5p	miRNA (miRBase v20)
miR-125b-1-3p	miRNA (miRBase v20)
miR-125b-2-3p	miRNA (miRBase v20)
miR-125b-5p	miRNA (miRBase v20)
miR-1261	miRNA (miRBase v20)
miR-1262	miRNA (miRBase v20)
miR-1263	miRNA (miRBase v20)
miR-126-3p	miRNA (miRBase v20)
miR-1264	miRNA (miRBase v20)
miR-1265	miRNA (miRBase v20)
miR-126-5p	miRNA (miRBase v20)
miR-1267	miRNA (miRBase v20)
miR-1269a	miRNA (miRBase v20)
miR-1269b	miRNA (miRBase v20)
miR-1270	miRNA (miRBase v20)
miR-1271-5p	miRNA (miRBase v20)
miR-1272	miRNA (miRBase v20)
miR-1273a	miRNA (miRBase v20)
miR-1273c	miRNA (miRBase v20)
miR-1273d	miRNA (miRBase v20)
miR-1273e	miRNA (miRBase v20)
miR-1273g-5p	miRNA (miRBase v20)
miR-1273h-5p	miRNA (miRBase v20)
miR-127-3p	miRNA (miRBase v20)
miR-1275	miRNA (miRBase v20)
miR-127-5p	miRNA (miRBase v20)
miR-1276	miRNA (miRBase v20)
miR-1277-5p	miRNA (miRBase v20)
miR-1278	miRNA (miRBase v20)
miR-1279	miRNA (miRBase v20)
miR-128-1-5p	miRNA (miRBase v20)
miR-1282	miRNA (miRBase v20)
miR-128-2-5p	miRNA (miRBase v20)
miR-1283	miRNA (miRBase v20)
miR-128-3p	miRNA (miRBase v20)
miR-1285-5p	miRNA (miRBase v20)
miR-1287-3p	miRNA (miRBase v20)
miR-1287-5p	miRNA (miRBase v20)
miR-1288-3p	miRNA (miRBase v20)
miR-1289	miRNA (miRBase v20)
miR-1290	miRNA (miRBase v20)
miR-1291	miRNA (miRBase v20)
miR-129-1-3p	miRNA (miRBase v20)
miR-129-2-3p	miRNA (miRBase v20)
miR-1292-5p	miRNA (miRBase v20)
miR-1293	miRNA (miRBase v20)
miR-1294	miRNA (miRBase v20)
miR-1295b-3p	miRNA (miRBase v20)
miR-129-5p	miRNA (miRBase v20)
miR-1296-3p	miRNA (miRBase v20)
miR-1296-5p	miRNA (miRBase v20)
miR-1297	miRNA (miRBase v20)
miR-1298-3p	miRNA (miRBase v20)
miR-1298-5p	miRNA (miRBase v20)
miR-1299	miRNA (miRBase v20)
miR-1301-3p	miRNA (miRBase v20)
miR-1301-5p	miRNA (miRBase v20)
miR-1302	miRNA (miRBase v20)
miR-1303	miRNA (miRBase v20)
miR-1304-3p	miRNA (miRBase v20)
miR-1304-5p	miRNA (miRBase v20)
miR-1305	miRNA (miRBase v20)
miR-1306-3p	miRNA (miRBase v20)
miR-1306-5p	miRNA (miRBase v20)
miR-1307-3p	miRNA (miRBase v20)
miR-1307-5p	miRNA (miRBase v20)
miR-130a-3p	miRNA (miRBase v20)
miR-130a-5p	miRNA (miRBase v20)
miR-130b-3p	miRNA (miRBase v20)
miR-130b-5p	miRNA (miRBase v20)
miR-1321	miRNA (miRBase v20)
miR-1322	miRNA (miRBase v20)
miR-1323	miRNA (miRBase v20)
miR-132-3p	miRNA (miRBase v20)
miR-1324	miRNA (miRBase v20)
miR-132-5p	miRNA (miRBase v20)
miR-133a-3p	miRNA (miRBase v20)
miR-133a-5p	miRNA (miRBase v20)
miR-133b	miRNA (miRBase v20)
miR-1343-5p	miRNA (miRBase v20)
miR-134-3p	miRNA (miRBase v20)
miR-134-5p	miRNA (miRBase v20)
miR-135a-3p	miRNA (miRBase v20)
miR-135a-5p	miRNA (miRBase v20)
miR-135b-3p	miRNA (miRBase v20)
miR-135b-5p	miRNA (miRBase v20)
miR-136-3p	miRNA (miRBase v20)
miR-136-5p	miRNA (miRBase v20)
miR-137	miRNA (miRBase v20)
miR-138-1-3p	miRNA (miRBase v20)
miR-138-2-3p	miRNA (miRBase v20)
miR-138-5p	miRNA (miRBase v20)
miR-139-3p	miRNA (miRBase v20)
miR-139-5p	miRNA (miRBase v20)
miR-140-5p	miRNA (miRBase v20)
miR-141-3p	miRNA (miRBase v20)
miR-141-5p	miRNA (miRBase v20)
miR-142-5p	miRNA (miRBase v20)
miR-143-3p	miRNA (miRBase v20)
miR-143-5p	miRNA (miRBase v20)
miR-144-3p	miRNA (miRBase v20)
miR-144-5p	miRNA (miRBase v20)
miR-145-3p	miRNA (miRBase v20)
miR-145-5p	miRNA (miRBase v20)
miR-1468-3p	miRNA (miRBase v20)
miR-1468-5p	miRNA (miRBase v20)
miR-146a-3p	miRNA (miRBase v20)
miR-146a-5p	miRNA (miRBase v20)
miR-146b-3p	miRNA (miRBase v20)
miR-146b-5p	miRNA (miRBase v20)
miR-1471	miRNA (miRBase v20)
miR-147a	miRNA (miRBase v20)
miR-147b	miRNA (miRBase v20)
miR-148a-3p	miRNA (miRBase v20)
miR-148b-3p	miRNA (miRBase v20)
miR-149-3p	miRNA (miRBase v20)
miR-149-5p	miRNA (miRBase v20)
miR-150-3p	miRNA (miRBase v20)
miR-150-5p	miRNA (miRBase v20)
miR-151a-3p	miRNA (miRBase v20)
miR-152-3p	miRNA (miRBase v20)
miR-153-3p	miRNA (miRBase v20)
miR-153-5p	miRNA (miRBase v20)
miR-1537-3p	miRNA (miRBase v20)
miR-1537-5p	miRNA (miRBase v20)
miR-1538	miRNA (miRBase v20)
miR-1539	miRNA (miRBase v20)
miR-154-3p	miRNA (miRBase v20)
miR-154-5p	miRNA (miRBase v20)
miR-155-3p	miRNA (miRBase v20)
miR-155-5p	miRNA (miRBase v20)
miR-1587	miRNA (miRBase v20)
miR-15a-3p	miRNA (miRBase v20)
miR-15a-5p	miRNA (miRBase v20)
miR-15b-3p	miRNA (miRBase v20)
miR-15b-5p	miRNA (miRBase v20)
miR-16-1-3p	miRNA (miRBase v20)
miR-16-5p	miRNA (miRBase v20)
miR-17-3p	miRNA (miRBase v20)
miR-17-5p	miRNA (miRBase v20)
miR-181a-2-3p	miRNA (miRBase v20)
miR-181a-3p	miRNA (miRBase v20)
miR-181a-5p	miRNA (miRBase v20)
miR-181b-3p	miRNA (miRBase v20)
miR-181b-5p	miRNA (miRBase v20)
miR-181c-3p	miRNA (miRBase v20)
miR-181c-5p	miRNA (miRBase v20)
miR-181d-3p	miRNA (miRBase v20)
miR-181d-5p	miRNA (miRBase v20)
miR-182-3p	miRNA (miRBase v20)
miR-182-5p	miRNA (miRBase v20)
miR-183-3p	miRNA (miRBase v20)
miR-183-5p	miRNA (miRBase v20)
miR-184	miRNA (miRBase v20)
miR-185-3p	miRNA (miRBase v20)
miR-185-5p	miRNA (miRBase v20)
miR-186-3p	miRNA (miRBase v20)
miR-186-5p	miRNA (miRBase v20)
miR-187-3p	miRNA (miRBase v20)
miR-187-5p	miRNA (miRBase v20)
miR-188-3p	miRNA (miRBase v20)
miR-188-5p	miRNA (miRBase v20)
miR-18a-3p	miRNA (miRBase v20)
miR-18a-5p	miRNA (miRBase v20)
miR-18b-3p	miRNA (miRBase v20)
miR-18b-5p	miRNA (miRBase v20)
miR-1908-5p	miRNA (miRBase v20)
miR-1909-3p	miRNA (miRBase v20)
miR-1909-5p	miRNA (miRBase v20)
miR-190a-3p	miRNA (miRBase v20)
miR-190a-5p	miRNA (miRBase v20)
miR-190b	miRNA (miRBase v20)
miR-1910-3p	miRNA (miRBase v20)
miR-1910-5p	miRNA (miRBase v20)
miR-1911-3p	miRNA (miRBase v20)
miR-1911-5p	miRNA (miRBase v20)
miR-1912	miRNA (miRBase v20)
miR-1913	miRNA (miRBase v20)
miR-191-3p	miRNA (miRBase v20)
miR-1914-3p	miRNA (miRBase v20)
miR-1914-5p	miRNA (miRBase v20)
miR-1915-3p	miRNA (miRBase v20)
miR-1915-5p	miRNA (miRBase v20)
miR-191-5p	miRNA (miRBase v20)
miR-192-3p	miRNA (miRBase v20)
miR-192-5p	miRNA (miRBase v20)
miR-193a-3p	miRNA (miRBase v20)
miR-193a-5p	miRNA (miRBase v20)
miR-193b-3p	miRNA (miRBase v20)
miR-193b-5p	miRNA (miRBase v20)
miR-194-3p	miRNA (miRBase v20)
miR-194-5p	miRNA (miRBase v20)
miR-195-3p	miRNA (miRBase v20)
miR-195-5p	miRNA (miRBase v20)
miR-196a-3p	miRNA (miRBase v20)
miR-196a-5p	miRNA (miRBase v20)
miR-196b-3p	miRNA (miRBase v20)
miR-196b-5p	miRNA (miRBase v20)
miR-197-3p	miRNA (miRBase v20)
miR-197-5p	miRNA (miRBase v20)
miR-1976	miRNA (miRBase v20)
miR-198	miRNA (miRBase v20)
miR-199a-3p	miRNA (miRBase v20)
miR-199a-5p	miRNA (miRBase v20)
miR-199b-5p	miRNA (miRBase v20)
miR-19a-3p	miRNA (miRBase v20)
miR-19a-5p	miRNA (miRBase v20)
miR-19b-1-5p	miRNA (miRBase v20)
miR-19b-2-5p	miRNA (miRBase v20)
miR-19b-3p	miRNA (miRBase v20)
miR-200a-3p	miRNA (miRBase v20)
miR-200a-5p	miRNA (miRBase v20)
miR-200b-3p	miRNA (miRBase v20)
miR-200b-5p	miRNA (miRBase v20)
miR-200c-3p	miRNA (miRBase v20)
miR-200c-5p	miRNA (miRBase v20)
miR-202-3p	miRNA (miRBase v20)
miR-202-5p	miRNA (miRBase v20)
miR-203b-3p	miRNA (miRBase v20)
miR-203b-5p	miRNA (miRBase v20)
miR-204-3p	miRNA (miRBase v20)
miR-204-5p	miRNA (miRBase v20)
miR-2052	miRNA (miRBase v20)
miR-2053	miRNA (miRBase v20)
miR-205-3p	miRNA (miRBase v20)
miR-2054	miRNA (miRBase v20)
miR-205-5p	miRNA (miRBase v20)
miR-206	miRNA (miRBase v20)
miR-208a-3p	miRNA (miRBase v20)
miR-208a-5p	miRNA (miRBase v20)
miR-208b-3p	miRNA (miRBase v20)
miR-208b-5p	miRNA (miRBase v20)
miR-20a-3p	miRNA (miRBase v20)
miR-20a-5p	miRNA (miRBase v20)
miR-20b-3p	miRNA (miRBase v20)
miR-20b-5p	miRNA (miRBase v20)
miR-210-3p	miRNA (miRBase v20)
miR-210-5p	miRNA (miRBase v20)
miR-2110	miRNA (miRBase v20)
miR-2113	miRNA (miRBase v20)
miR-211-3p	miRNA (miRBase v20)
miR-2114-3p	miRNA (miRBase v20)
miR-2114-5p	miRNA (miRBase v20)
miR-2115-3p	miRNA (miRBase v20)
miR-2115-5p	miRNA (miRBase v20)
miR-211-5p	miRNA (miRBase v20)
miR-2116-3p	miRNA (miRBase v20)
miR-2116-5p	miRNA (miRBase v20)
miR-2117	miRNA (miRBase v20)
miR-212-3p	miRNA (miRBase v20)
miR-212-5p	miRNA (miRBase v20)
miR-21-3p	miRNA (miRBase v20)
miR-214-5p	miRNA (miRBase v20)
miR-215-3p	miRNA (miRBase v20)
miR-215-5p	miRNA (miRBase v20)
miR-21-5p	miRNA (miRBase v20)
miR-216a-3p	miRNA (miRBase v20)
miR-216a-5p	miRNA (miRBase v20)
miR-216b-3p	miRNA (miRBase v20)
miR-216b-5p	miRNA (miRBase v20)
miR-217	miRNA (miRBase v20)
miR-218-1-3p	miRNA (miRBase v20)
miR-218-2-3p	miRNA (miRBase v20)
miR-218-5p	miRNA (miRBase v20)
miR-219a-1-3p	miRNA (miRBase v20)
miR-219a-2-3p	miRNA (miRBase v20)
miR-219b-3p	miRNA (miRBase v20)
miR-221-3p	miRNA (miRBase v20)
miR-221-5p	miRNA (miRBase v20)
miR-222-3p	miRNA (miRBase v20)
miR-222-5p	miRNA (miRBase v20)
miR-223-3p	miRNA (miRBase v20)
miR-223-5p	miRNA (miRBase v20)
miR-22-3p	miRNA (miRBase v20)
miR-224-3p	miRNA (miRBase v20)
miR-224-5p	miRNA (miRBase v20)
miR-22-5p	miRNA (miRBase v20)
miR-2276-3p	miRNA (miRBase v20)
miR-2276-5p	miRNA (miRBase v20)
miR-2278	miRNA (miRBase v20)
miR-2355-3p	miRNA (miRBase v20)
miR-2355-5p	miRNA (miRBase v20)
miR-2392	miRNA (miRBase v20)
miR-23a-3p	miRNA (miRBase v20)
miR-23a-5p	miRNA (miRBase v20)
miR-23b-3p	miRNA (miRBase v20)
miR-23b-5p	miRNA (miRBase v20)
miR-23c	miRNA (miRBase v20)
miR-24-2-5p	miRNA (miRBase v20)
miR-24-3p	miRNA (miRBase v20)
miR-2467-3p	miRNA (miRBase v20)
miR-2467-5p	miRNA (miRBase v20)
miR-25-3p	miRNA (miRBase v20)
miR-25-5p	miRNA (miRBase v20)
miR-2681-3p	miRNA (miRBase v20)
miR-2681-5p	miRNA (miRBase v20)
miR-2682-3p	miRNA (miRBase v20)
miR-2682-5p	miRNA (miRBase v20)
miR-26a-1-3p	miRNA (miRBase v20)
miR-26a-2-3p	miRNA (miRBase v20)
miR-26a-5p	miRNA (miRBase v20)
miR-26b-3p	miRNA (miRBase v20)
miR-26b-5p	miRNA (miRBase v20)
miR-27a-3p	miRNA (miRBase v20)
miR-27a-5p	miRNA (miRBase v20)
miR-27b-3p	miRNA (miRBase v20)
miR-27b-5p	miRNA (miRBase v20)
miR-28-5p	miRNA (miRBase v20)
miR-2861	miRNA (miRBase v20)
miR-2909	miRNA (miRBase v20)
miR-296-3p	miRNA (miRBase v20)
miR-296-5p	miRNA (miRBase v20)
miR-297	miRNA (miRBase v20)
miR-298	miRNA (miRBase v20)
miR-299-3p	miRNA (miRBase v20)
miR-299-5p	miRNA (miRBase v20)
miR-29a-3p	miRNA (miRBase v20)
miR-29a-5p	miRNA (miRBase v20)
miR-29b-1-5p	miRNA (miRBase v20)
miR-29b-2-5p	miRNA (miRBase v20)
miR-29b-3p	miRNA (miRBase v20)
miR-29c-3p	miRNA (miRBase v20)
miR-29c-5p	miRNA (miRBase v20)
miR-300	miRNA (miRBase v20)
miR-301a-3p	miRNA (miRBase v20)
miR-301a-5p	miRNA (miRBase v20)
miR-301b	miRNA (miRBase v20)
miR-302a-3p	miRNA (miRBase v20)
miR-302a-5p	miRNA (miRBase v20)
miR-302b-3p	miRNA (miRBase v20)
miR-302b-5p	miRNA (miRBase v20)
miR-302c-3p	miRNA (miRBase v20)
miR-302c-5p	miRNA (miRBase v20)
miR-302d-3p	miRNA (miRBase v20)
miR-302d-5p	miRNA (miRBase v20)
miR-302e	miRNA (miRBase v20)
miR-302f	miRNA (miRBase v20)
miR-3064-3p	miRNA (miRBase v20)
miR-3064-5p	miRNA (miRBase v20)
miR-30a-3p	miRNA (miRBase v20)
miR-30a-5p	miRNA (miRBase v20)
miR-30b-3p	miRNA (miRBase v20)
miR-30b-5p	miRNA (miRBase v20)
miR-30c-1-3p	miRNA (miRBase v20)
miR-30c-2-3p	miRNA (miRBase v20)
miR-30c-5p	miRNA (miRBase v20)
miR-30d-3p	miRNA (miRBase v20)
miR-30d-5p	miRNA (miRBase v20)
miR-30e-3p	miRNA (miRBase v20)
miR-30e-5p	miRNA (miRBase v20)
miR-3115	miRNA (miRBase v20)
miR-3116	miRNA (miRBase v20)
miR-3117-5p	miRNA (miRBase v20)
miR-3118	miRNA (miRBase v20)
miR-3119	miRNA (miRBase v20)
miR-3121-5p	miRNA (miRBase v20)
miR-3122	miRNA (miRBase v20)
miR-3123	miRNA (miRBase v20)
miR-3124-3p	miRNA (miRBase v20)
miR-3124-5p	miRNA (miRBase v20)
miR-3125	miRNA (miRBase v20)
miR-3126-3p	miRNA (miRBase v20)
miR-3126-5p	miRNA (miRBase v20)
miR-3127-3p	miRNA (miRBase v20)
miR-3127-5p	miRNA (miRBase v20)
miR-3128	miRNA (miRBase v20)
miR-3129-3p	miRNA (miRBase v20)
miR-3130-3p	miRNA (miRBase v20)
miR-3131	miRNA (miRBase v20)
miR-3132	miRNA (miRBase v20)
miR-3133	miRNA (miRBase v20)
miR-3134	miRNA (miRBase v20)
miR-3135a	miRNA (miRBase v20)
miR-3136-5p	miRNA (miRBase v20)
miR-3137	miRNA (miRBase v20)
miR-3138	miRNA (miRBase v20)
miR-3140-3p	miRNA (miRBase v20)
miR-3140-5p	miRNA (miRBase v20)
miR-3141	miRNA (miRBase v20)
miR-3142	miRNA (miRBase v20)
miR-3143	miRNA (miRBase v20)
miR-3144-3p	miRNA (miRBase v20)
miR-3144-5p	miRNA (miRBase v20)
miR-3145-3p	miRNA (miRBase v20)
miR-3145-5p	miRNA (miRBase v20)
miR-3146	miRNA (miRBase v20)
miR-3147	miRNA (miRBase v20)
miR-3148	miRNA (miRBase v20)
miR-3149	miRNA (miRBase v20)
miR-3150b-5p	miRNA (miRBase v20)
miR-3152-3p	miRNA (miRBase v20)
miR-3152-5p	miRNA (miRBase v20)
miR-3153	miRNA (miRBase v20)
miR-3154	miRNA (miRBase v20)
miR-3155a	miRNA (miRBase v20)
miR-3155b	miRNA (miRBase v20)
miR-3156-5p	miRNA (miRBase v20)
miR-3157-3p	miRNA (miRBase v20)
miR-3157-5p	miRNA (miRBase v20)
miR-3158-5p	miRNA (miRBase v20)
miR-3159	miRNA (miRBase v20)
miR-31-5p	miRNA (miRBase v20)
miR-3161	miRNA (miRBase v20)
miR-3162-5p	miRNA (miRBase v20)
miR-3163	miRNA (miRBase v20)
miR-3164	miRNA (miRBase v20)
miR-3165	miRNA (miRBase v20)
miR-3166	miRNA (miRBase v20)
miR-3167	miRNA (miRBase v20)
miR-3169	miRNA (miRBase v20)
miR-3170	miRNA (miRBase v20)
miR-3171	miRNA (miRBase v20)
miR-3174	miRNA (miRBase v20)
miR-3175	miRNA (miRBase v20)
miR-3176	miRNA (miRBase v20)
miR-3177-3p	miRNA (miRBase v20)
miR-3177-5p	miRNA (miRBase v20)
miR-3179	miRNA (miRBase v20)
miR-3180	miRNA (miRBase v20)
miR-3180-3p	miRNA (miRBase v20)
miR-3182	miRNA (miRBase v20)
miR-3184-3p	miRNA (miRBase v20)
miR-3185	miRNA (miRBase v20)
miR-3186-3p	miRNA (miRBase v20)
miR-3186-5p	miRNA (miRBase v20)
miR-3187-3p	miRNA (miRBase v20)
miR-3187-5p	miRNA (miRBase v20)
miR-3188	miRNA (miRBase v20)
miR-3189-3p	miRNA (miRBase v20)
miR-3189-5p	miRNA (miRBase v20)
miR-3191-3p	miRNA (miRBase v20)
miR-3191-5p	miRNA (miRBase v20)
miR-3192-3p	miRNA (miRBase v20)
miR-3192-5p	miRNA (miRBase v20)
miR-3193	miRNA (miRBase v20)
miR-3197	miRNA (miRBase v20)
miR-3198	miRNA (miRBase v20)
miR-3199	miRNA (miRBase v20)
miR-3200-5p	miRNA (miRBase v20)
miR-3201	miRNA (miRBase v20)
miR-3202	miRNA (miRBase v20)
miR-320a	miRNA (miRBase v20)
miR-320b	miRNA (miRBase v20)
miR-320c	miRNA (miRBase v20)
miR-320d	miRNA (miRBase v20)
miR-320e	miRNA (miRBase v20)
miR-323a-3p	miRNA (miRBase v20)
miR-323a-5p	miRNA (miRBase v20)
miR-323b-3p	miRNA (miRBase v20)
miR-323b-5p	miRNA (miRBase v20)
miR-32-3p	miRNA (miRBase v20)
miR-324-3p	miRNA (miRBase v20)
miR-324-5p	miRNA (miRBase v20)
miR-325	miRNA (miRBase v20)
miR-32-5p	miRNA (miRBase v20)
miR-326	miRNA (miRBase v20)
miR-328-3p	miRNA (miRBase v20)
miR-329-3p	miRNA (miRBase v20)
miR-329-5p	miRNA (miRBase v20)
miR-330-3p	miRNA (miRBase v20)
miR-330-5p	miRNA (miRBase v20)
miR-331-3p	miRNA (miRBase v20)
miR-331-5p	miRNA (miRBase v20)
miR-335-3p	miRNA (miRBase v20)
miR-335-5p	miRNA (miRBase v20)
miR-337-3p	miRNA (miRBase v20)
miR-337-5p	miRNA (miRBase v20)
miR-338-3p	miRNA (miRBase v20)
miR-339-3p	miRNA (miRBase v20)
miR-339-5p	miRNA (miRBase v20)
miR-33a-3p	miRNA (miRBase v20)
miR-33a-5p	miRNA (miRBase v20)
miR-33b-3p	miRNA (miRBase v20)
miR-33b-5p	miRNA (miRBase v20)
miR-340-3p	miRNA (miRBase v20)
miR-340-5p	miRNA (miRBase v20)
miR-342-3p	miRNA (miRBase v20)
miR-342-5p	miRNA (miRBase v20)
miR-345-3p	miRNA (miRBase v20)
miR-345-5p	miRNA (miRBase v20)
miR-346	miRNA (miRBase v20)
miR-34a-3p	miRNA (miRBase v20)
miR-34a-5p	miRNA (miRBase v20)
miR-34b-3p	miRNA (miRBase v20)
miR-34b-5p	miRNA (miRBase v20)
miR-34c-3p	miRNA (miRBase v20)
miR-34c-5p	miRNA (miRBase v20)
miR-3605-3p	miRNA (miRBase v20)
miR-3605-5p	miRNA (miRBase v20)
miR-3606-3p	miRNA (miRBase v20)
miR-3606-5p	miRNA (miRBase v20)
miR-3607-3p	miRNA (miRBase v20)
miR-3607-5p	miRNA (miRBase v20)
miR-3609	miRNA (miRBase v20)
miR-3611	miRNA (miRBase v20)
miR-3612	miRNA (miRBase v20)
miR-3613-3p	miRNA (miRBase v20)
miR-3613-5p	miRNA (miRBase v20)
miR-361-3p	miRNA (miRBase v20)
miR-3614-3p	miRNA (miRBase v20)
miR-3614-5p	miRNA (miRBase v20)
miR-361-5p	miRNA (miRBase v20)
miR-3616-3p	miRNA (miRBase v20)
miR-3616-5p	miRNA (miRBase v20)
miR-3617-3p	miRNA (miRBase v20)
miR-3617-5p	miRNA (miRBase v20)
miR-3618	miRNA (miRBase v20)
miR-3619-3p	miRNA (miRBase v20)
miR-3619-5p	miRNA (miRBase v20)
miR-3620-3p	miRNA (miRBase v20)
miR-362-3p	miRNA (miRBase v20)
miR-362-5p	miRNA (miRBase v20)
miR-363-3p	miRNA (miRBase v20)
miR-363-5p	miRNA (miRBase v20)
miR-3646	miRNA (miRBase v20)
miR-3648	miRNA (miRBase v20)
miR-3649	miRNA (miRBase v20)
miR-3650	miRNA (miRBase v20)
miR-3652	miRNA (miRBase v20)
miR-3653	miRNA (miRBase v20)
miR-3654	miRNA (miRBase v20)
miR-3655	miRNA (miRBase v20)
miR-3657	miRNA (miRBase v20)
miR-3658	miRNA (miRBase v20)
miR-3659	miRNA (miRBase v20)
miR-365a-3p	miRNA (miRBase v20)
miR-365a-5p	miRNA (miRBase v20)
miR-365b-5p	miRNA (miRBase v20)
miR-3660	miRNA (miRBase v20)
miR-3661	miRNA (miRBase v20)
miR-3662	miRNA (miRBase v20)
miR-3663-5p	miRNA (miRBase v20)
miR-3664-5p	miRNA (miRBase v20)
miR-3666	miRNA (miRBase v20)
miR-3667-3p	miRNA (miRBase v20)
miR-3667-5p	miRNA (miRBase v20)
miR-3668	miRNA (miRBase v20)
miR-3670	miRNA (miRBase v20)
miR-3671	miRNA (miRBase v20)
miR-3672	miRNA (miRBase v20)
miR-367-3p	miRNA (miRBase v20)
miR-3674	miRNA (miRBase v20)
miR-3675-3p	miRNA (miRBase v20)
miR-3675-5p	miRNA (miRBase v20)
miR-367-5p	miRNA (miRBase v20)
miR-3677-5p	miRNA (miRBase v20)
miR-3678-3p	miRNA (miRBase v20)
miR-3679-3p	miRNA (miRBase v20)
miR-3679-5p	miRNA (miRBase v20)
miR-3680-3p	miRNA (miRBase v20)
miR-3680-5p	miRNA (miRBase v20)
miR-3681-5p	miRNA (miRBase v20)
miR-3682-3p	miRNA (miRBase v20)
miR-3682-5p	miRNA (miRBase v20)
miR-3683	miRNA (miRBase v20)
miR-3684	miRNA (miRBase v20)
miR-3685	miRNA (miRBase v20)
miR-3686	miRNA (miRBase v20)
miR-3687	miRNA (miRBase v20)
miR-3688-5p	miRNA (miRBase v20)
miR-3689a-3p	miRNA (miRBase v20)
miR-3689a-5p	miRNA (miRBase v20)
miR-3689b-3p	miRNA (miRBase v20)
miR-3689d	miRNA (miRBase v20)
miR-3689f	miRNA (miRBase v20)
miR-3690	miRNA (miRBase v20)
miR-3691-3p	miRNA (miRBase v20)
miR-3691-5p	miRNA (miRBase v20)
miR-3692-3p	miRNA (miRBase v20)
miR-3692-5p	miRNA (miRBase v20)
miR-369-3p	miRNA (miRBase v20)
miR-369-5p	miRNA (miRBase v20)
miR-370-3p	miRNA (miRBase v20)
miR-370-5p	miRNA (miRBase v20)
miR-3713	miRNA (miRBase v20)
miR-3714	miRNA (miRBase v20)
miR-371b-3p	miRNA (miRBase v20)
miR-371b-5p	miRNA (miRBase v20)
miR-372-3p	miRNA (miRBase v20)
miR-372-5p	miRNA (miRBase v20)
miR-373-3p	miRNA (miRBase v20)
miR-373-5p	miRNA (miRBase v20)
miR-374a-3p	miRNA (miRBase v20)
miR-374b-3p	miRNA (miRBase v20)
miR-374b-5p	miRNA (miRBase v20)
miR-374c-5p	miRNA (miRBase v20)
miR-375	miRNA (miRBase v20)
miR-376a-2-5p	miRNA (miRBase v20)
miR-376a-3p	miRNA (miRBase v20)
miR-376a-5p	miRNA (miRBase v20)
miR-376b-3p	miRNA (miRBase v20)
miR-376b-5p	miRNA (miRBase v20)
miR-376c-3p	miRNA (miRBase v20)
miR-376c-5p	miRNA (miRBase v20)
miR-377-3p	miRNA (miRBase v20)
miR-377-5p	miRNA (miRBase v20)
miR-378a-3p	miRNA (miRBase v20)
miR-378b	miRNA (miRBase v20)
miR-378c	miRNA (miRBase v20)
miR-378d	miRNA (miRBase v20)
miR-378e	miRNA (miRBase v20)
miR-378f	miRNA (miRBase v20)
miR-378g	miRNA (miRBase v20)
miR-378h	miRNA (miRBase v20)
miR-378i	miRNA (miRBase v20)
miR-378j	miRNA (miRBase v20)
miR-379-3p	miRNA (miRBase v20)
miR-379-5p	miRNA (miRBase v20)
miR-380-3p	miRNA (miRBase v20)
miR-380-5p	miRNA (miRBase v20)
miR-381-3p	miRNA (miRBase v20)
miR-381-5p	miRNA (miRBase v20)
miR-382-3p	miRNA (miRBase v20)
miR-382-5p	miRNA (miRBase v20)
miR-383-3p	miRNA (miRBase v20)
miR-383-5p	miRNA (miRBase v20)
miR-384	miRNA (miRBase v20)
miR-3907	miRNA (miRBase v20)
miR-3908	miRNA (miRBase v20)
miR-3909	miRNA (miRBase v20)
miR-3910	miRNA (miRBase v20)
miR-3912-3p	miRNA (miRBase v20)
miR-3912-5p	miRNA (miRBase v20)
miR-3913-5p	miRNA (miRBase v20)
miR-3914	miRNA (miRBase v20)
miR-3915	miRNA (miRBase v20)
miR-3916	miRNA (miRBase v20)
miR-3917	miRNA (miRBase v20)
miR-3919	miRNA (miRBase v20)
miR-3920	miRNA (miRBase v20)
miR-3921	miRNA (miRBase v20)
miR-3922-3p	miRNA (miRBase v20)
miR-3922-5p	miRNA (miRBase v20)
miR-3923	miRNA (miRBase v20)
miR-3924	miRNA (miRBase v20)
miR-3925-5p	miRNA (miRBase v20)
miR-3926	miRNA (miRBase v20)
miR-3927-5p	miRNA (miRBase v20)
miR-3928-3p	miRNA (miRBase v20)
miR-3928-5p	miRNA (miRBase v20)
miR-3929	miRNA (miRBase v20)
miR-3934-3p	miRNA (miRBase v20)
miR-3934-5p	miRNA (miRBase v20)
miR-3935	miRNA (miRBase v20)
miR-3936	miRNA (miRBase v20)
miR-3937	miRNA (miRBase v20)
miR-3938	miRNA (miRBase v20)
miR-3939	miRNA (miRBase v20)
miR-3940-5p	miRNA (miRBase v20)
miR-3941	miRNA (miRBase v20)
miR-3942-5p	miRNA (miRBase v20)
miR-3943	miRNA (miRBase v20)
miR-3944-5p	miRNA (miRBase v20)
miR-3945	miRNA (miRBase v20)
miR-3973	miRNA (miRBase v20)
miR-3974	miRNA (miRBase v20)
miR-3975	miRNA (miRBase v20)
miR-3976	miRNA (miRBase v20)
miR-3977	miRNA (miRBase v20)
miR-3978	miRNA (miRBase v20)
miR-409-3p	miRNA (miRBase v20)
miR-409-5p	miRNA (miRBase v20)
miR-410-3p	miRNA (miRBase v20)
miR-410-5p	miRNA (miRBase v20)
miR-411-3p	miRNA (miRBase v20)
miR-411-5p	miRNA (miRBase v20)
miR-412-3p	miRNA (miRBase v20)
miR-412-5p	miRNA (miRBase v20)
miR-421	miRNA (miRBase v20)
miR-422a	miRNA (miRBase v20)
miR-424-3p	miRNA (miRBase v20)
miR-424-5p	miRNA (miRBase v20)
miR-4251	miRNA (miRBase v20)
miR-4252	miRNA (miRBase v20)
miR-4253	miRNA (miRBase v20)
miR-425-3p	miRNA (miRBase v20)
miR-4254	miRNA (miRBase v20)
miR-4255	miRNA (miRBase v20)
miR-425-5p	miRNA (miRBase v20)
miR-4256	miRNA (miRBase v20)
miR-4257	miRNA (miRBase v20)
miR-4259	miRNA (miRBase v20)
miR-4261	miRNA (miRBase v20)
miR-4262	miRNA (miRBase v20)
miR-4263	miRNA (miRBase v20)
miR-4264	miRNA (miRBase v20)
miR-4265	miRNA (miRBase v20)
miR-4266	miRNA (miRBase v20)
miR-4267	miRNA (miRBase v20)
miR-4268	miRNA (miRBase v20)
miR-4269	miRNA (miRBase v20)
miR-4270	miRNA (miRBase v20)
miR-4271	miRNA (miRBase v20)
miR-4272	miRNA (miRBase v20)
miR-4273	miRNA (miRBase v20)
miR-4274	miRNA (miRBase v20)
miR-4275	miRNA (miRBase v20)
miR-4276	miRNA (miRBase v20)
miR-4277	miRNA (miRBase v20)
miR-4278	miRNA (miRBase v20)
miR-4279	miRNA (miRBase v20)
miR-4280	miRNA (miRBase v20)
miR-4282	miRNA (miRBase v20)
miR-4283	miRNA (miRBase v20)
miR-4287	miRNA (miRBase v20)
miR-4288	miRNA (miRBase v20)
miR-4289	miRNA (miRBase v20)
miR-429	miRNA (miRBase v20)
miR-4290	miRNA (miRBase v20)
miR-4291	miRNA (miRBase v20)
miR-4292	miRNA (miRBase v20)
miR-4293	miRNA (miRBase v20)
miR-4294	miRNA (miRBase v20)
miR-4295	miRNA (miRBase v20)
miR-4296	miRNA (miRBase v20)
miR-4297	miRNA (miRBase v20)
miR-4299	miRNA (miRBase v20)
miR-4300	miRNA (miRBase v20)
miR-4301	miRNA (miRBase v20)
miR-4302	miRNA (miRBase v20)
miR-4303	miRNA (miRBase v20)
miR-4304	miRNA (miRBase v20)
miR-4305	miRNA (miRBase v20)
miR-4306	miRNA (miRBase v20)
miR-4307	miRNA (miRBase v20)
miR-4308	miRNA (miRBase v20)
miR-4309	miRNA (miRBase v20)
miR-4310	miRNA (miRBase v20)
miR-4311	miRNA (miRBase v20)
miR-4312	miRNA (miRBase v20)
miR-431-3p	miRNA (miRBase v20)
miR-4314	miRNA (miRBase v20)
miR-4315	miRNA (miRBase v20)
miR-431-5p	miRNA (miRBase v20)
miR-4317	miRNA (miRBase v20)
miR-4318	miRNA (miRBase v20)
miR-4319	miRNA (miRBase v20)
miR-4320	miRNA (miRBase v20)
miR-4322	miRNA (miRBase v20)
miR-432-3p	miRNA (miRBase v20)
miR-4324	miRNA (miRBase v20)
miR-4325	miRNA (miRBase v20)
miR-432-5p	miRNA (miRBase v20)
miR-4326	miRNA (miRBase v20)
miR-4327	miRNA (miRBase v20)
miR-4328	miRNA (miRBase v20)
miR-4329	miRNA (miRBase v20)
miR-4330	miRNA (miRBase v20)
miR-433-3p	miRNA (miRBase v20)
miR-433-5p	miRNA (miRBase v20)
miR-4417	miRNA (miRBase v20)
miR-4419a	miRNA (miRBase v20)
miR-4419b	miRNA (miRBase v20)
miR-4420	miRNA (miRBase v20)
miR-4421	miRNA (miRBase v20)
miR-4422	miRNA (miRBase v20)
miR-4423-3p	miRNA (miRBase v20)
miR-4423-5p	miRNA (miRBase v20)
miR-4424	miRNA (miRBase v20)
miR-4425	miRNA (miRBase v20)
miR-4426	miRNA (miRBase v20)
miR-4427	miRNA (miRBase v20)
miR-4428	miRNA (miRBase v20)
miR-4429	miRNA (miRBase v20)
miR-4430	miRNA (miRBase v20)
miR-4431	miRNA (miRBase v20)
miR-4432	miRNA (miRBase v20)
miR-4433b-5p	miRNA (miRBase v20)
miR-4434	miRNA (miRBase v20)
miR-4435	miRNA (miRBase v20)
miR-4436a	miRNA (miRBase v20)
miR-4436b-3p	miRNA (miRBase v20)
miR-4437	miRNA (miRBase v20)
miR-4438	miRNA (miRBase v20)
miR-4439	miRNA (miRBase v20)
miR-4440	miRNA (miRBase v20)
miR-4441	miRNA (miRBase v20)
miR-4442	miRNA (miRBase v20)
miR-4444	miRNA (miRBase v20)
miR-4446-3p	miRNA (miRBase v20)
miR-4446-5p	miRNA (miRBase v20)
miR-4447	miRNA (miRBase v20)
miR-4449	miRNA (miRBase v20)
miR-4450	miRNA (miRBase v20)
miR-4451	miRNA (miRBase v20)
miR-4452	miRNA (miRBase v20)
miR-4453	miRNA (miRBase v20)
miR-4455	miRNA (miRBase v20)
miR-4456	miRNA (miRBase v20)
miR-4457	miRNA (miRBase v20)
miR-4458	miRNA (miRBase v20)
miR-4459	miRNA (miRBase v20)
miR-4460	miRNA (miRBase v20)
miR-4461	miRNA (miRBase v20)
miR-4462	miRNA (miRBase v20)
miR-4463	miRNA (miRBase v20)
miR-4464	miRNA (miRBase v20)
miR-4465	miRNA (miRBase v20)
miR-4467	miRNA (miRBase v20)
miR-4468	miRNA (miRBase v20)
miR-4470	miRNA (miRBase v20)
miR-4471	miRNA (miRBase v20)
miR-4472	miRNA (miRBase v20)
miR-4473	miRNA (miRBase v20)
miR-4474-3p	miRNA (miRBase v20)
miR-4475	miRNA (miRBase v20)
miR-4476	miRNA (miRBase v20)
miR-4477a	miRNA (miRBase v20)
miR-4477b	miRNA (miRBase v20)
miR-4478	miRNA (miRBase v20)
miR-448	miRNA (miRBase v20)
miR-4480	miRNA (miRBase v20)
miR-4481	miRNA (miRBase v20)
miR-4482-3p	miRNA (miRBase v20)
miR-4482-5p	miRNA (miRBase v20)
miR-4483	miRNA (miRBase v20)
miR-4484	miRNA (miRBase v20)
miR-4486	miRNA (miRBase v20)
miR-4487	miRNA (miRBase v20)
miR-4489	miRNA (miRBase v20)
miR-4490	miRNA (miRBase v20)
miR-4491	miRNA (miRBase v20)
miR-4493	miRNA (miRBase v20)
miR-4494	miRNA (miRBase v20)
miR-4495	miRNA (miRBase v20)
miR-4496	miRNA (miRBase v20)
miR-4498	miRNA (miRBase v20)
miR-4499	miRNA (miRBase v20)
miR-449a	miRNA (miRBase v20)
miR-449b-3p	miRNA (miRBase v20)
miR-449b-5p	miRNA (miRBase v20)
miR-449c-3p	miRNA (miRBase v20)
miR-449c-5p	miRNA (miRBase v20)
miR-4500	miRNA (miRBase v20)
miR-4501	miRNA (miRBase v20)
miR-4502	miRNA (miRBase v20)
miR-4503	miRNA (miRBase v20)
miR-4504	miRNA (miRBase v20)
miR-4505	miRNA (miRBase v20)
miR-4506	miRNA (miRBase v20)
miR-4507	miRNA (miRBase v20)
miR-4509	miRNA (miRBase v20)
miR-450a-1-3p	miRNA (miRBase v20)
miR-450a-2-3p	miRNA (miRBase v20)
miR-450a-5p	miRNA (miRBase v20)
miR-450b-3p	miRNA (miRBase v20)
miR-450b-5p	miRNA (miRBase v20)
miR-4510	miRNA (miRBase v20)
miR-4511	miRNA (miRBase v20)
miR-4512	miRNA (miRBase v20)
miR-4513	miRNA (miRBase v20)
miR-4514	miRNA (miRBase v20)
miR-4515	miRNA (miRBase v20)
miR-4517	miRNA (miRBase v20)
miR-4518	miRNA (miRBase v20)
miR-4519	miRNA (miRBase v20)
miR-451a	miRNA (miRBase v20)
miR-451b	miRNA (miRBase v20)
miR-4520a-5p	miRNA (miRBase v20)
miR-4521	miRNA (miRBase v20)
miR-4522	miRNA (miRBase v20)
miR-452-3p	miRNA (miRBase v20)
miR-4524a-5p	miRNA (miRBase v20)
miR-4524b-5p	miRNA (miRBase v20)
miR-4525	miRNA (miRBase v20)
miR-452-5p	miRNA (miRBase v20)
miR-4527	miRNA (miRBase v20)
miR-4528	miRNA (miRBase v20)
miR-4530	miRNA (miRBase v20)
miR-4531	miRNA (miRBase v20)
miR-4533	miRNA (miRBase v20)
miR-4534	miRNA (miRBase v20)
miR-4535	miRNA (miRBase v20)
miR-4536-5p	miRNA (miRBase v20)
miR-4537	miRNA (miRBase v20)
miR-4538	miRNA (miRBase v20)
miR-4539	miRNA (miRBase v20)
miR-4540	miRNA (miRBase v20)
miR-454-3p	miRNA (miRBase v20)
miR-454-5p	miRNA (miRBase v20)
miR-455-3p	miRNA (miRBase v20)
miR-455-5p	miRNA (miRBase v20)
miR-4632-3p	miRNA (miRBase v20)
miR-4632-5p	miRNA (miRBase v20)
miR-4636	miRNA (miRBase v20)
miR-4637	miRNA (miRBase v20)
miR-4638-5p	miRNA (miRBase v20)
miR-4639-3p	miRNA (miRBase v20)
miR-4639-5p	miRNA (miRBase v20)
miR-4640-3p	miRNA (miRBase v20)
miR-4641	miRNA (miRBase v20)
miR-4642	miRNA (miRBase v20)
miR-4643	miRNA (miRBase v20)
miR-4644	miRNA (miRBase v20)
miR-4645-3p	miRNA (miRBase v20)
miR-4646-3p	miRNA (miRBase v20)
miR-4646-5p	miRNA (miRBase v20)
miR-4647	miRNA (miRBase v20)
miR-4648	miRNA (miRBase v20)
miR-4649-3p	miRNA (miRBase v20)
miR-4649-5p	miRNA (miRBase v20)
miR-4650-3p	miRNA (miRBase v20)
miR-4652-3p	miRNA (miRBase v20)
miR-4652-5p	miRNA (miRBase v20)
miR-4653-3p	miRNA (miRBase v20)
miR-4653-5p	miRNA (miRBase v20)
miR-4654	miRNA (miRBase v20)
miR-4655-3p	miRNA (miRBase v20)
miR-4655-5p	miRNA (miRBase v20)
miR-4656	miRNA (miRBase v20)
miR-4657	miRNA (miRBase v20)
miR-4658	miRNA (miRBase v20)
miR-4659a-5p	miRNA (miRBase v20)
miR-4659b-5p	miRNA (miRBase v20)
miR-466	miRNA (miRBase v20)
miR-4660	miRNA (miRBase v20)
miR-4661-5p	miRNA (miRBase v20)
miR-4662a-3p	miRNA (miRBase v20)
miR-4663	miRNA (miRBase v20)
miR-4664-3p	miRNA (miRBase v20)
miR-4664-5p	miRNA (miRBase v20)
miR-4665-5p	miRNA (miRBase v20)
miR-4666a-5p	miRNA (miRBase v20)
miR-4666b	miRNA (miRBase v20)
miR-4667-3p	miRNA (miRBase v20)
miR-4667-5p	miRNA (miRBase v20)
miR-4668-3p	miRNA (miRBase v20)
miR-4668-5p	miRNA (miRBase v20)
miR-4669	miRNA (miRBase v20)
miR-4670-5p	miRNA (miRBase v20)
miR-4671-3p	miRNA (miRBase v20)
miR-4671-5p	miRNA (miRBase v20)
miR-4672	miRNA (miRBase v20)
miR-4673	miRNA (miRBase v20)
miR-4675	miRNA (miRBase v20)
miR-4676-3p	miRNA (miRBase v20)
miR-4677-3p	miRNA (miRBase v20)
miR-4677-5p	miRNA (miRBase v20)
miR-4678	miRNA (miRBase v20)
miR-4679	miRNA (miRBase v20)
miR-4680-3p	miRNA (miRBase v20)
miR-4680-5p	miRNA (miRBase v20)
miR-4681	miRNA (miRBase v20)
miR-4682	miRNA (miRBase v20)
miR-4683	miRNA (miRBase v20)
miR-4684-3p	miRNA (miRBase v20)
miR-4684-5p	miRNA (miRBase v20)
miR-4685-3p	miRNA (miRBase v20)
miR-4685-5p	miRNA (miRBase v20)
miR-4686	miRNA (miRBase v20)
miR-4687-3p	miRNA (miRBase v20)
miR-4688	miRNA (miRBase v20)
miR-4689	miRNA (miRBase v20)
miR-4690-3p	miRNA (miRBase v20)
miR-4690-5p	miRNA (miRBase v20)
miR-4691-3p	miRNA (miRBase v20)
miR-4691-5p	miRNA (miRBase v20)
miR-4692	miRNA (miRBase v20)
miR-4693-3p	miRNA (miRBase v20)
miR-4693-5p	miRNA (miRBase v20)
miR-4694-5p	miRNA (miRBase v20)
miR-4695-3p	miRNA (miRBase v20)
miR-4695-5p	miRNA (miRBase v20)
miR-4696	miRNA (miRBase v20)
miR-4697-3p	miRNA (miRBase v20)
miR-4697-5p	miRNA (miRBase v20)
miR-4698	miRNA (miRBase v20)
miR-4699-3p	miRNA (miRBase v20)
miR-4699-5p	miRNA (miRBase v20)
miR-4700-5p	miRNA (miRBase v20)
miR-4701-3p	miRNA (miRBase v20)
miR-4701-5p	miRNA (miRBase v20)
miR-4703-5p	miRNA (miRBase v20)
miR-4704-3p	miRNA (miRBase v20)
miR-4704-5p	miRNA (miRBase v20)
miR-4705	miRNA (miRBase v20)
miR-4706	miRNA (miRBase v20)
miR-4707-3p	miRNA (miRBase v20)
miR-4707-5p	miRNA (miRBase v20)
miR-4709-3p	miRNA (miRBase v20)
miR-4709-5p	miRNA (miRBase v20)
miR-4711-3p	miRNA (miRBase v20)
miR-4712-5p	miRNA (miRBase v20)
miR-4713-3p	miRNA (miRBase v20)
miR-4713-5p	miRNA (miRBase v20)
miR-4714-5p	miRNA (miRBase v20)
miR-4718	miRNA (miRBase v20)
miR-4719	miRNA (miRBase v20)
miR-4720-3p	miRNA (miRBase v20)
miR-4720-5p	miRNA (miRBase v20)
miR-4721	miRNA (miRBase v20)
miR-4722-3p	miRNA (miRBase v20)
miR-4722-5p	miRNA (miRBase v20)
miR-4723-3p	miRNA (miRBase v20)
miR-4723-5p	miRNA (miRBase v20)
miR-4724-3p	miRNA (miRBase v20)
miR-4725-3p	miRNA (miRBase v20)
miR-4725-5p	miRNA (miRBase v20)
miR-4726-3p	miRNA (miRBase v20)
miR-4726-5p	miRNA (miRBase v20)
miR-4727-3p	miRNA (miRBase v20)
miR-4727-5p	miRNA (miRBase v20)
miR-4728-3p	miRNA (miRBase v20)
miR-4728-5p	miRNA (miRBase v20)
miR-4729	miRNA (miRBase v20)
miR-4730	miRNA (miRBase v20)
miR-4731-3p	miRNA (miRBase v20)
miR-4731-5p	miRNA (miRBase v20)
miR-4732-3p	miRNA (miRBase v20)
miR-4732-5p	miRNA (miRBase v20)
miR-4733-3p	miRNA (miRBase v20)
miR-4734	miRNA (miRBase v20)
miR-4735-5p	miRNA (miRBase v20)
miR-4736	miRNA (miRBase v20)
miR-4737	miRNA (miRBase v20)
miR-4738-3p	miRNA (miRBase v20)
miR-4738-5p	miRNA (miRBase v20)
miR-4742-3p	miRNA (miRBase v20)
miR-4742-5p	miRNA (miRBase v20)
miR-4743-3p	miRNA (miRBase v20)
miR-4743-5p	miRNA (miRBase v20)
miR-4744	miRNA (miRBase v20)
miR-4745-3p	miRNA (miRBase v20)
miR-4746-5p	miRNA (miRBase v20)
miR-4747-3p	miRNA (miRBase v20)
miR-4747-5p	miRNA (miRBase v20)
miR-4748	miRNA (miRBase v20)
miR-4750-5p	miRNA (miRBase v20)
miR-4751	miRNA (miRBase v20)
miR-4752	miRNA (miRBase v20)
miR-4753-3p	miRNA (miRBase v20)
miR-4753-5p	miRNA (miRBase v20)
miR-4756-5p	miRNA (miRBase v20)
miR-4758-5p	miRNA (miRBase v20)
miR-4759	miRNA (miRBase v20)
miR-4760-3p	miRNA (miRBase v20)
miR-4760-5p	miRNA (miRBase v20)
miR-4761-3p	miRNA (miRBase v20)
miR-4761-5p	miRNA (miRBase v20)
miR-4762-5p	miRNA (miRBase v20)
miR-4763-3p	miRNA (miRBase v20)
miR-4764-3p	miRNA (miRBase v20)
miR-4764-5p	miRNA (miRBase v20)
miR-4765	miRNA (miRBase v20)
miR-4766-3p	miRNA (miRBase v20)
miR-4766-5p	miRNA (miRBase v20)
miR-4768-5p	miRNA (miRBase v20)
miR-4769-3p	miRNA (miRBase v20)
miR-4769-5p	miRNA (miRBase v20)
miR-4770	miRNA (miRBase v20)
miR-4771	miRNA (miRBase v20)
miR-4772-5p	miRNA (miRBase v20)
miR-4773	miRNA (miRBase v20)
miR-4774-3p	miRNA (miRBase v20)
miR-4774-5p	miRNA (miRBase v20)
miR-4775	miRNA (miRBase v20)
miR-4777-3p	miRNA (miRBase v20)
miR-4777-5p	miRNA (miRBase v20)
miR-4778-3p	miRNA (miRBase v20)
miR-4779	miRNA (miRBase v20)
miR-4780	miRNA (miRBase v20)
miR-4781-3p	miRNA (miRBase v20)
miR-4781-5p	miRNA (miRBase v20)
miR-4782-5p	miRNA (miRBase v20)
miR-4783-3p	miRNA (miRBase v20)
miR-4784	miRNA (miRBase v20)
miR-4786-3p	miRNA (miRBase v20)
miR-4786-5p	miRNA (miRBase v20)
miR-4788	miRNA (miRBase v20)
miR-4789-3p	miRNA (miRBase v20)
miR-4789-5p	miRNA (miRBase v20)
miR-4790-3p	miRNA (miRBase v20)
miR-4790-5p	miRNA (miRBase v20)
miR-4791	miRNA (miRBase v20)
miR-4793-3p	miRNA (miRBase v20)
miR-4793-5p	miRNA (miRBase v20)
miR-4794	miRNA (miRBase v20)
miR-4795-3p	miRNA (miRBase v20)
miR-4795-5p	miRNA (miRBase v20)
miR-4796-5p	miRNA (miRBase v20)
miR-4798-3p	miRNA (miRBase v20)
miR-4798-5p	miRNA (miRBase v20)
miR-4799-5p	miRNA (miRBase v20)
miR-4800-3p	miRNA (miRBase v20)
miR-4800-5p	miRNA (miRBase v20)
miR-4801	miRNA (miRBase v20)
miR-4802-3p	miRNA (miRBase v20)
miR-4802-5p	miRNA (miRBase v20)
miR-4803	miRNA (miRBase v20)
miR-4804-5p	miRNA (miRBase v20)
miR-484	miRNA (miRBase v20)
miR-485-3p	miRNA (miRBase v20)
miR-485-5p	miRNA (miRBase v20)
miR-486-5p	miRNA (miRBase v20)
miR-487a-3p	miRNA (miRBase v20)
miR-487a-5p	miRNA (miRBase v20)
miR-487b-3p	miRNA (miRBase v20)
miR-487b-5p	miRNA (miRBase v20)
miR-488-3p	miRNA (miRBase v20)
miR-488-5p	miRNA (miRBase v20)
miR-489-3p	miRNA (miRBase v20)
miR-489-5p	miRNA (miRBase v20)
miR-490-5p	miRNA (miRBase v20)
miR-491-3p	miRNA (miRBase v20)
miR-491-5p	miRNA (miRBase v20)
miR-492	miRNA (miRBase v20)
miR-493-3p	miRNA (miRBase v20)
miR-493-5p	miRNA (miRBase v20)
miR-494-3p	miRNA (miRBase v20)
miR-494-5p	miRNA (miRBase v20)
miR-495-3p	miRNA (miRBase v20)
miR-495-5p	miRNA (miRBase v20)
miR-496	miRNA (miRBase v20)
miR-497-3p	miRNA (miRBase v20)
miR-498	miRNA (miRBase v20)
miR-4999-5p	miRNA (miRBase v20)
miR-499b-3p	miRNA (miRBase v20)
miR-5000-5p	miRNA (miRBase v20)
miR-5001-3p	miRNA (miRBase v20)
miR-5001-5p	miRNA (miRBase v20)
miR-5002-3p	miRNA (miRBase v20)
miR-5002-5p	miRNA (miRBase v20)
miR-5003-3p	miRNA (miRBase v20)
miR-5003-5p	miRNA (miRBase v20)
miR-5004-3p	miRNA (miRBase v20)
miR-5004-5p	miRNA (miRBase v20)
miR-5006-3p	miRNA (miRBase v20)
miR-5006-5p	miRNA (miRBase v20)
miR-5007-3p	miRNA (miRBase v20)
miR-5007-5p	miRNA (miRBase v20)
miR-5008-5p	miRNA (miRBase v20)
miR-5009-3p	miRNA (miRBase v20)
miR-5009-5p	miRNA (miRBase v20)
miR-500a-3p	miRNA (miRBase v20)
miR-500a-5p	miRNA (miRBase v20)
miR-500b-3p	miRNA (miRBase v20)
miR-500b-5p	miRNA (miRBase v20)
miR-5010-3p	miRNA (miRBase v20)
miR-5010-5p	miRNA (miRBase v20)
miR-5011-5p	miRNA (miRBase v20)
miR-501-3p	miRNA (miRBase v20)
miR-501-5p	miRNA (miRBase v20)
miR-502-3p	miRNA (miRBase v20)
miR-502-5p	miRNA (miRBase v20)
miR-503-3p	miRNA (miRBase v20)
miR-503-5p	miRNA (miRBase v20)
miR-504-3p	miRNA (miRBase v20)
miR-504-5p	miRNA (miRBase v20)
miR-5047	miRNA (miRBase v20)
miR-505-3p	miRNA (miRBase v20)
miR-505-5p	miRNA (miRBase v20)
miR-506-3p	miRNA (miRBase v20)
miR-506-5p	miRNA (miRBase v20)
miR-507	miRNA (miRBase v20)
miR-508-3p	miRNA (miRBase v20)
miR-508-5p	miRNA (miRBase v20)
miR-5087	miRNA (miRBase v20)
miR-5088-3p	miRNA (miRBase v20)
miR-5088-5p	miRNA (miRBase v20)
miR-5089-3p	miRNA (miRBase v20)
miR-5090	miRNA (miRBase v20)
miR-5091	miRNA (miRBase v20)
miR-5093	miRNA (miRBase v20)
miR-509-3-5p	miRNA (miRBase v20)
miR-509-3p	miRNA (miRBase v20)
miR-5094	miRNA (miRBase v20)
miR-509-5p	miRNA (miRBase v20)
miR-510-3p	miRNA (miRBase v20)
miR-510-5p	miRNA (miRBase v20)
miR-511-3p	miRNA (miRBase v20)
miR-511-5p	miRNA (miRBase v20)
miR-512-3p	miRNA (miRBase v20)
miR-512-5p	miRNA (miRBase v20)
miR-513a-3p	miRNA (miRBase v20)
miR-513a-5p	miRNA (miRBase v20)
miR-513b-3p	miRNA (miRBase v20)
miR-513b-5p	miRNA (miRBase v20)
miR-513c-3p	miRNA (miRBase v20)
miR-513c-5p	miRNA (miRBase v20)
miR-514a-3p	miRNA (miRBase v20)
miR-514a-5p	miRNA (miRBase v20)
miR-514b-3p	miRNA (miRBase v20)
miR-514b-5p	miRNA (miRBase v20)
miR-515-3p	miRNA (miRBase v20)
miR-515-5p	miRNA (miRBase v20)
miR-516a-3p	miRNA (miRBase v20)
miR-516a-5p	miRNA (miRBase v20)
miR-516b-5p	miRNA (miRBase v20)
miR-517-5p	miRNA (miRBase v20)
miR-517a-3p	miRNA (miRBase v20)
miR-517c-3p	miRNA (miRBase v20)
miR-5186	miRNA (miRBase v20)
miR-5187-3p	miRNA (miRBase v20)
miR-5187-5p	miRNA (miRBase v20)
miR-5188	miRNA (miRBase v20)
miR-5189-3p	miRNA (miRBase v20)
miR-5189-5p	miRNA (miRBase v20)
miR-518b	miRNA (miRBase v20)
miR-518c-3p	miRNA (miRBase v20)
miR-5190	miRNA (miRBase v20)
miR-5191	miRNA (miRBase v20)
miR-5192	miRNA (miRBase v20)
miR-5193	miRNA (miRBase v20)
miR-5194	miRNA (miRBase v20)
miR-5195-3p	miRNA (miRBase v20)
miR-5195-5p	miRNA (miRBase v20)
miR-5196-3p	miRNA (miRBase v20)
miR-5196-5p	miRNA (miRBase v20)
miR-5197-3p	miRNA (miRBase v20)
miR-5197-5p	miRNA (miRBase v20)
miR-519a-3p	miRNA (miRBase v20)
miR-519b-3p	miRNA (miRBase v20)
miR-519c-3p	miRNA (miRBase v20)
miR-519d-3p	miRNA (miRBase v20)
miR-519e-3p	miRNA (miRBase v20)
miR-519e-5p	miRNA (miRBase v20)
miR-520a-5p	miRNA (miRBase v20)
miR-520b	miRNA (miRBase v20)
miR-520c-3p	miRNA (miRBase v20)
miR-520d-3p	miRNA (miRBase v20)
miR-520e	miRNA (miRBase v20)
miR-520f-3p	miRNA (miRBase v20)
miR-520g-5p	miRNA (miRBase v20)
miR-521	miRNA (miRBase v20)
miR-522-3p	miRNA (miRBase v20)
miR-523-3p	miRNA (miRBase v20)
miR-525-5p	miRNA (miRBase v20)
miR-532-3p	miRNA (miRBase v20)
miR-532-5p	miRNA (miRBase v20)
miR-539-3p	miRNA (miRBase v20)
miR-539-5p	miRNA (miRBase v20)
miR-541-3p	miRNA (miRBase v20)
miR-541-5p	miRNA (miRBase v20)
miR-542-3p	miRNA (miRBase v20)
miR-542-5p	miRNA (miRBase v20)
miR-543	miRNA (miRBase v20)
miR-544a	miRNA (miRBase v20)
miR-544b	miRNA (miRBase v20)
miR-545-3p	miRNA (miRBase v20)
miR-545-5p	miRNA (miRBase v20)
miR-548ab	miRNA (miRBase v20)
miR-548ad	miRNA (miRBase v20)
miR-548ae	miRNA (miRBase v20)
miR-548ag	miRNA (miRBase v20)
miR-548ak	miRNA (miRBase v20)
miR-548al	miRNA (miRBase v20)
miR-548an	miRNA (miRBase v20)
miR-548ao-3p	miRNA (miRBase v20)
miR-548ao-5p	miRNA (miRBase v20)
miR-548ar-3p	miRNA (miRBase v20)
miR-548as-3p	miRNA (miRBase v20)
miR-548au-3p	miRNA (miRBase v20)
miR-548av-5p	miRNA (miRBase v20)
miR-548aw	miRNA (miRBase v20)
miR-548ax	miRNA (miRBase v20)
miR-548ay-3p	miRNA (miRBase v20)
miR-548ay-5p	miRNA (miRBase v20)
miR-548az-5p	miRNA (miRBase v20)
miR-548b-3p	miRNA (miRBase v20)
miR-548b-5p	miRNA (miRBase v20)
miR-548ba	miRNA (miRBase v20)
miR-548d-5p	miRNA (miRBase v20)
miR-548e-3p	miRNA (miRBase v20)
miR-548e-5p	miRNA (miRBase v20)
miR-548g-3p	miRNA (miRBase v20)
miR-548h-5p	miRNA (miRBase v20)
miR-548j-3p	miRNA (miRBase v20)
miR-548k	miRNA (miRBase v20)
miR-548l	miRNA (miRBase v20)
miR-548m	miRNA (miRBase v20)
miR-548s	miRNA (miRBase v20)
miR-548t-5p	miRNA (miRBase v20)
miR-548v	miRNA (miRBase v20)
miR-548w	miRNA (miRBase v20)
miR-548x-3p	miRNA (miRBase v20)
miR-548y	miRNA (miRBase v20)
miR-549a	miRNA (miRBase v20)
miR-550a-3-5p	miRNA (miRBase v20)
miR-550a-5p	miRNA (miRBase v20)
miR-550b-2-5p	miRNA (miRBase v20)
miR-551a	miRNA (miRBase v20)
miR-551b-3p	miRNA (miRBase v20)
miR-551b-5p	miRNA (miRBase v20)
miR-552-3p	miRNA (miRBase v20)
miR-552-5p	miRNA (miRBase v20)
miR-553	miRNA (miRBase v20)
miR-554	miRNA (miRBase v20)
miR-555	miRNA (miRBase v20)
miR-556-3p	miRNA (miRBase v20)
miR-556-5p	miRNA (miRBase v20)
miR-557	miRNA (miRBase v20)
miR-5571-3p	miRNA (miRBase v20)
miR-5571-5p	miRNA (miRBase v20)
miR-5572	miRNA (miRBase v20)
miR-5579-5p	miRNA (miRBase v20)
miR-558	miRNA (miRBase v20)
miR-5580-3p	miRNA (miRBase v20)
miR-5581-3p	miRNA (miRBase v20)
miR-5581-5p	miRNA (miRBase v20)
miR-5582-3p	miRNA (miRBase v20)
miR-5582-5p	miRNA (miRBase v20)
miR-5583-5p	miRNA (miRBase v20)
miR-5584-3p	miRNA (miRBase v20)
miR-5584-5p	miRNA (miRBase v20)
miR-5585-3p	miRNA (miRBase v20)
miR-5585-5p	miRNA (miRBase v20)
miR-5586-3p	miRNA (miRBase v20)
miR-5586-5p	miRNA (miRBase v20)
miR-5587-3p	miRNA (miRBase v20)
miR-5588-5p	miRNA (miRBase v20)
miR-5589-3p	miRNA (miRBase v20)
miR-5589-5p	miRNA (miRBase v20)
miR-559	miRNA (miRBase v20)
miR-5590-5p	miRNA (miRBase v20)
miR-561-3p	miRNA (miRBase v20)
miR-561-5p	miRNA (miRBase v20)
miR-562	miRNA (miRBase v20)
miR-563	miRNA (miRBase v20)
miR-564	miRNA (miRBase v20)
miR-566	miRNA (miRBase v20)
miR-567	miRNA (miRBase v20)
miR-568	miRNA (miRBase v20)
miR-5680	miRNA (miRBase v20)
miR-5682	miRNA (miRBase v20)
miR-5684	miRNA (miRBase v20)
miR-5685	miRNA (miRBase v20)
miR-5687	miRNA (miRBase v20)
miR-5688	miRNA (miRBase v20)
miR-5689	miRNA (miRBase v20)
miR-569	miRNA (miRBase v20)
miR-5690	miRNA (miRBase v20)
miR-5691	miRNA (miRBase v20)
miR-5692a	miRNA (miRBase v20)
miR-5692b	miRNA (miRBase v20)
miR-5692c	miRNA (miRBase v20)
miR-5693	miRNA (miRBase v20)
miR-5694	miRNA (miRBase v20)
miR-5695	miRNA (miRBase v20)
miR-5696	miRNA (miRBase v20)
miR-5697	miRNA (miRBase v20)
miR-5698	miRNA (miRBase v20)
miR-5699-5p	miRNA (miRBase v20)
miR-5700	miRNA (miRBase v20)
miR-5701	miRNA (miRBase v20)
miR-5702	miRNA (miRBase v20)
miR-5703	miRNA (miRBase v20)
miR-5704	miRNA (miRBase v20)
miR-5705	miRNA (miRBase v20)
miR-5706	miRNA (miRBase v20)
miR-5707	miRNA (miRBase v20)
miR-571	miRNA (miRBase v20)
miR-572	miRNA (miRBase v20)
miR-573	miRNA (miRBase v20)
miR-5739	miRNA (miRBase v20)
miR-574-3p	miRNA (miRBase v20)
miR-574-5p	miRNA (miRBase v20)
miR-575	miRNA (miRBase v20)
miR-576-3p	miRNA (miRBase v20)
miR-576-5p	miRNA (miRBase v20)
miR-577	miRNA (miRBase v20)
miR-578	miRNA (miRBase v20)
miR-579-3p	miRNA (miRBase v20)
miR-579-5p	miRNA (miRBase v20)
miR-580-3p	miRNA (miRBase v20)
miR-580-5p	miRNA (miRBase v20)
miR-581	miRNA (miRBase v20)
miR-582-5p	miRNA (miRBase v20)
miR-583	miRNA (miRBase v20)
miR-584-3p	miRNA (miRBase v20)
miR-584-5p	miRNA (miRBase v20)
miR-585-3p	miRNA (miRBase v20)
miR-586	miRNA (miRBase v20)
miR-587	miRNA (miRBase v20)
miR-588	miRNA (miRBase v20)
miR-589-3p	miRNA (miRBase v20)
miR-589-5p	miRNA (miRBase v20)
miR-590-3p	miRNA (miRBase v20)
miR-590-5p	miRNA (miRBase v20)
miR-591	miRNA (miRBase v20)
miR-592	miRNA (miRBase v20)
miR-593-3p	miRNA (miRBase v20)
miR-593-5p	miRNA (miRBase v20)
miR-595	miRNA (miRBase v20)
miR-597-3p	miRNA (miRBase v20)
miR-597-5p	miRNA (miRBase v20)
miR-598-3p	miRNA (miRBase v20)
miR-598-5p	miRNA (miRBase v20)
miR-600	miRNA (miRBase v20)
miR-601	miRNA (miRBase v20)
miR-604	miRNA (miRBase v20)
miR-605-3p	miRNA (miRBase v20)
miR-605-5p	miRNA (miRBase v20)
miR-606	miRNA (miRBase v20)
miR-6069	miRNA (miRBase v20)
miR-607	miRNA (miRBase v20)
miR-6071	miRNA (miRBase v20)
miR-6072	miRNA (miRBase v20)
miR-6073	miRNA (miRBase v20)
miR-6075	miRNA (miRBase v20)
miR-6076	miRNA (miRBase v20)
miR-6078	miRNA (miRBase v20)
miR-6079	miRNA (miRBase v20)
miR-608	miRNA (miRBase v20)
miR-6080	miRNA (miRBase v20)
miR-6081	miRNA (miRBase v20)
miR-6082	miRNA (miRBase v20)
miR-6083	miRNA (miRBase v20)
miR-6085	miRNA (miRBase v20)
miR-6086	miRNA (miRBase v20)
miR-6088	miRNA (miRBase v20)
miR-609	miRNA (miRBase v20)
miR-610	miRNA (miRBase v20)
miR-612	miRNA (miRBase v20)
miR-6124	miRNA (miRBase v20)
miR-6126	miRNA (miRBase v20)
miR-6127	miRNA (miRBase v20)
miR-6128	miRNA (miRBase v20)
miR-6129	miRNA (miRBase v20)
miR-613	miRNA (miRBase v20)
miR-6130	miRNA (miRBase v20)
miR-6131	miRNA (miRBase v20)
miR-6132	miRNA (miRBase v20)
miR-6133	miRNA (miRBase v20)
miR-6134	miRNA (miRBase v20)
miR-614	miRNA (miRBase v20)
miR-615-3p	miRNA (miRBase v20)
miR-616-3p	miRNA (miRBase v20)
miR-6165	miRNA (miRBase v20)
miR-616-5p	miRNA (miRBase v20)
miR-617	miRNA (miRBase v20)
miR-618	miRNA (miRBase v20)
miR-619-3p	miRNA (miRBase v20)
miR-620	miRNA (miRBase v20)
miR-621	miRNA (miRBase v20)
miR-622	miRNA (miRBase v20)
miR-623	miRNA (miRBase v20)
miR-624-3p	miRNA (miRBase v20)
miR-624-5p	miRNA (miRBase v20)
miR-625-5p	miRNA (miRBase v20)
miR-626	miRNA (miRBase v20)
miR-627-3p	miRNA (miRBase v20)
miR-628-5p	miRNA (miRBase v20)
miR-629-5p	miRNA (miRBase v20)
miR-630	miRNA (miRBase v20)
miR-631	miRNA (miRBase v20)
miR-632	miRNA (miRBase v20)
miR-633	miRNA (miRBase v20)
miR-634	miRNA (miRBase v20)
miR-635	miRNA (miRBase v20)
miR-637	miRNA (miRBase v20)
miR-640	miRNA (miRBase v20)
miR-641	miRNA (miRBase v20)
miR-642a-5p	miRNA (miRBase v20)
miR-642b-5p	miRNA (miRBase v20)
miR-643	miRNA (miRBase v20)
miR-644a	miRNA (miRBase v20)
miR-645	miRNA (miRBase v20)
miR-646	miRNA (miRBase v20)
miR-647	miRNA (miRBase v20)
miR-648	miRNA (miRBase v20)
miR-649	miRNA (miRBase v20)
miR-6499-3p	miRNA (miRBase v20)
miR-6499-5p	miRNA (miRBase v20)
miR-650	miRNA (miRBase v20)
miR-6500-3p	miRNA (miRBase v20)
miR-6500-5p	miRNA (miRBase v20)
miR-6501-3p	miRNA (miRBase v20)
miR-6501-5p	miRNA (miRBase v20)
miR-6502-3p	miRNA (miRBase v20)
miR-6502-5p	miRNA (miRBase v20)
miR-6503-3p	miRNA (miRBase v20)
miR-6503-5p	miRNA (miRBase v20)
miR-6504-5p	miRNA (miRBase v20)
miR-6505-3p	miRNA (miRBase v20)
miR-6505-5p	miRNA (miRBase v20)
miR-6506-3p	miRNA (miRBase v20)
miR-6506-5p	miRNA (miRBase v20)
miR-6507-5p	miRNA (miRBase v20)
miR-6508-5p	miRNA (miRBase v20)
miR-6509-5p	miRNA (miRBase v20)
miR-6510-3p	miRNA (miRBase v20)
miR-6511a-3p	miRNA (miRBase v20)
miR-6511a-5p	miRNA (miRBase v20)
miR-6511b-3p	miRNA (miRBase v20)
miR-6513-3p	miRNA (miRBase v20)
miR-6513-5p	miRNA (miRBase v20)
miR-651-3p	miRNA (miRBase v20)
miR-6514-3p	miRNA (miRBase v20)
miR-6514-5p	miRNA (miRBase v20)
miR-6515-3p	miRNA (miRBase v20)
miR-6515-5p	miRNA (miRBase v20)
miR-651-5p	miRNA (miRBase v20)
miR-6516-3p	miRNA (miRBase v20)
miR-6516-5p	miRNA (miRBase v20)
miR-652-3p	miRNA (miRBase v20)
miR-652-5p	miRNA (miRBase v20)
miR-653-3p	miRNA (miRBase v20)
miR-654-3p	miRNA (miRBase v20)
miR-654-5p	miRNA (miRBase v20)
miR-655-3p	miRNA (miRBase v20)
miR-655-5p	miRNA (miRBase v20)
miR-656-3p	miRNA (miRBase v20)
miR-656-5p	miRNA (miRBase v20)
miR-657	miRNA (miRBase v20)
miR-658	miRNA (miRBase v20)
miR-660-3p	miRNA (miRBase v20)
miR-660-5p	miRNA (miRBase v20)
miR-661	miRNA (miRBase v20)
miR-662	miRNA (miRBase v20)
miR-663b	miRNA (miRBase v20)
miR-664a-3p	miRNA (miRBase v20)
miR-664a-5p	miRNA (miRBase v20)
miR-664b-3p	miRNA (miRBase v20)
miR-664b-5p	miRNA (miRBase v20)
miR-668-3p	miRNA (miRBase v20)
miR-668-5p	miRNA (miRBase v20)
miR-670-3p	miRNA (miRBase v20)
miR-670-5p	miRNA (miRBase v20)
miR-671-3p	miRNA (miRBase v20)
miR-6715b-3p	miRNA (miRBase v20)
miR-671-5p	miRNA (miRBase v20)
miR-6716-3p	miRNA (miRBase v20)
miR-6716-5p	miRNA (miRBase v20)
miR-6717-5p	miRNA (miRBase v20)
miR-6718-5p	miRNA (miRBase v20)
miR-6719-3p	miRNA (miRBase v20)
miR-6720-3p	miRNA (miRBase v20)
miR-6720-5p	miRNA (miRBase v20)
miR-6721-5p	miRNA (miRBase v20)
miR-6722-3p	miRNA (miRBase v20)
miR-6722-5p	miRNA (miRBase v20)
miR-6723-5p	miRNA (miRBase v20)
miR-6726-3p	miRNA (miRBase v20)
miR-6726-5p	miRNA (miRBase v20)
miR-6727-5p	miRNA (miRBase v20)
miR-6728-3p	miRNA (miRBase v20)
miR-6728-5p	miRNA (miRBase v20)
miR-6729-3p	miRNA (miRBase v20)
miR-6730-5p	miRNA (miRBase v20)
miR-6731-3p	miRNA (miRBase v20)
miR-6731-5p	miRNA (miRBase v20)
miR-6733-3p	miRNA (miRBase v20)
miR-6733-5p	miRNA (miRBase v20)
miR-6734-3p	miRNA (miRBase v20)
miR-6734-5p	miRNA (miRBase v20)
miR-6735-3p	miRNA (miRBase v20)
miR-6735-5p	miRNA (miRBase v20)
miR-6736-3p	miRNA (miRBase v20)
miR-6736-5p	miRNA (miRBase v20)
miR-6737-3p	miRNA (miRBase v20)
miR-6737-5p	miRNA (miRBase v20)
miR-6738-3p	miRNA (miRBase v20)
miR-6738-5p	miRNA (miRBase v20)
miR-6739-3p	miRNA (miRBase v20)
miR-6739-5p	miRNA (miRBase v20)
miR-6740-3p	miRNA (miRBase v20)
miR-6740-5p	miRNA (miRBase v20)
miR-6741-3p	miRNA (miRBase v20)
miR-6741-5p	miRNA (miRBase v20)
miR-6742-3p	miRNA (miRBase v20)
miR-6742-5p	miRNA (miRBase v20)
miR-6744-3p	miRNA (miRBase v20)
miR-6744-5p	miRNA (miRBase v20)
miR-6745	miRNA (miRBase v20)
miR-6746-5p	miRNA (miRBase v20)
miR-6747-3p	miRNA (miRBase v20)
miR-6747-5p	miRNA (miRBase v20)
miR-6748-3p	miRNA (miRBase v20)
miR-6748-5p	miRNA (miRBase v20)
miR-6750-3p	miRNA (miRBase v20)
miR-6750-5p	miRNA (miRBase v20)
miR-6751-3p	miRNA (miRBase v20)
miR-6751-5p	miRNA (miRBase v20)
miR-6752-5p	miRNA (miRBase v20)
miR-6753-3p	miRNA (miRBase v20)
miR-675-3p	miRNA (miRBase v20)
miR-6754-3p	miRNA (miRBase v20)
miR-6754-5p	miRNA (miRBase v20)
miR-6755-3p	miRNA (miRBase v20)
miR-6755-5p	miRNA (miRBase v20)
miR-675-5p	miRNA (miRBase v20)
miR-6756-5p	miRNA (miRBase v20)
miR-6757-3p	miRNA (miRBase v20)
miR-6757-5p	miRNA (miRBase v20)
miR-6758-3p	miRNA (miRBase v20)
miR-6758-5p	miRNA (miRBase v20)
miR-6759-3p	miRNA (miRBase v20)
miR-6759-5p	miRNA (miRBase v20)
miR-6760-3p	miRNA (miRBase v20)
miR-6760-5p	miRNA (miRBase v20)
miR-6761-3p	miRNA (miRBase v20)
miR-6761-5p	miRNA (miRBase v20)
miR-6762-3p	miRNA (miRBase v20)
miR-676-3p	miRNA (miRBase v20)
miR-6764-3p	miRNA (miRBase v20)
miR-6764-5p	miRNA (miRBase v20)
miR-6765-5p	miRNA (miRBase v20)
miR-676-5p	miRNA (miRBase v20)
miR-6766-3p	miRNA (miRBase v20)
miR-6766-5p	miRNA (miRBase v20)
miR-6767-3p	miRNA (miRBase v20)
miR-6767-5p	miRNA (miRBase v20)
miR-6768-3p	miRNA (miRBase v20)
miR-6768-5p	miRNA (miRBase v20)
miR-6769a-3p	miRNA (miRBase v20)
miR-6769a-5p	miRNA (miRBase v20)
miR-6769b-3p	miRNA (miRBase v20)
miR-6770-3p	miRNA (miRBase v20)
miR-6770-5p	miRNA (miRBase v20)
miR-6771-3p	miRNA (miRBase v20)
miR-6771-5p	miRNA (miRBase v20)
miR-6772-3p	miRNA (miRBase v20)
miR-6772-5p	miRNA (miRBase v20)
miR-6773-3p	miRNA (miRBase v20)
miR-6773-5p	miRNA (miRBase v20)
miR-6774-3p	miRNA (miRBase v20)
miR-6774-5p	miRNA (miRBase v20)
miR-6775-3p	miRNA (miRBase v20)
miR-6775-5p	miRNA (miRBase v20)
miR-6776-3p	miRNA (miRBase v20)
miR-6776-5p	miRNA (miRBase v20)
miR-6778-3p	miRNA (miRBase v20)
miR-6778-5p	miRNA (miRBase v20)
miR-6779-3p	miRNA (miRBase v20)
miR-6779-5p	miRNA (miRBase v20)
miR-6780a-3p	miRNA (miRBase v20)
miR-6780a-5p	miRNA (miRBase v20)
miR-6780b-3p	miRNA (miRBase v20)
miR-6780b-5p	miRNA (miRBase v20)
miR-6781-3p	miRNA (miRBase v20)
miR-6781-5p	miRNA (miRBase v20)
miR-6782-3p	miRNA (miRBase v20)
miR-6782-5p	miRNA (miRBase v20)
miR-6783-3p	miRNA (miRBase v20)
miR-6783-5p	miRNA (miRBase v20)
miR-6784-5p	miRNA (miRBase v20)
miR-6785-3p	miRNA (miRBase v20)
miR-6786-3p	miRNA (miRBase v20)
miR-6787-3p	miRNA (miRBase v20)
miR-6787-5p	miRNA (miRBase v20)
miR-6788-3p	miRNA (miRBase v20)
miR-6789-3p	miRNA (miRBase v20)
miR-6789-5p	miRNA (miRBase v20)
miR-6790-5p	miRNA (miRBase v20)
miR-6791-3p	miRNA (miRBase v20)
miR-6791-5p	miRNA (miRBase v20)
miR-6792-3p	miRNA (miRBase v20)
miR-6792-5p	miRNA (miRBase v20)
miR-6793-5p	miRNA (miRBase v20)
miR-6794-3p	miRNA (miRBase v20)
miR-6794-5p	miRNA (miRBase v20)
miR-6795-3p	miRNA (miRBase v20)
miR-6796-3p	miRNA (miRBase v20)
miR-6796-5p	miRNA (miRBase v20)
miR-6797-3p	miRNA (miRBase v20)
miR-6797-5p	miRNA (miRBase v20)
miR-6798-5p	miRNA (miRBase v20)
miR-6799-3p	miRNA (miRBase v20)
miR-6799-5p	miRNA (miRBase v20)
miR-6800-3p	miRNA (miRBase v20)
miR-6800-5p	miRNA (miRBase v20)
miR-6801-3p	miRNA (miRBase v20)
miR-6801-5p	miRNA (miRBase v20)
miR-6802-3p	miRNA (miRBase v20)
miR-6802-5p	miRNA (miRBase v20)
miR-6803-3p	miRNA (miRBase v20)
miR-6803-5p	miRNA (miRBase v20)
miR-6804-3p	miRNA (miRBase v20)
miR-6805-5p	miRNA (miRBase v20)
miR-6806-3p	miRNA (miRBase v20)
miR-6806-5p	miRNA (miRBase v20)
miR-6807-3p	miRNA (miRBase v20)
miR-6807-5p	miRNA (miRBase v20)
miR-6808-5p	miRNA (miRBase v20)
miR-6809-3p	miRNA (miRBase v20)
miR-6809-5p	miRNA (miRBase v20)
miR-6810-3p	miRNA (miRBase v20)
miR-6810-5p	miRNA (miRBase v20)
miR-6811-3p	miRNA (miRBase v20)
miR-6811-5p	miRNA (miRBase v20)
miR-6812-5p	miRNA (miRBase v20)
miR-6813-3p	miRNA (miRBase v20)
miR-6813-5p	miRNA (miRBase v20)
miR-6814-3p	miRNA (miRBase v20)
miR-6814-5p	miRNA (miRBase v20)
miR-6815-3p	miRNA (miRBase v20)
miR-6815-5p	miRNA (miRBase v20)
miR-6816-3p	miRNA (miRBase v20)
miR-6817-3p	miRNA (miRBase v20)
miR-6817-5p	miRNA (miRBase v20)
miR-6818-3p	miRNA (miRBase v20)
miR-6818-5p	miRNA (miRBase v20)
miR-6819-3p	miRNA (miRBase v20)
miR-6819-5p	miRNA (miRBase v20)
miR-6820-3p	miRNA (miRBase v20)
miR-6821-3p	miRNA (miRBase v20)
miR-6821-5p	miRNA (miRBase v20)
miR-6822-3p	miRNA (miRBase v20)
miR-6822-5p	miRNA (miRBase v20)
miR-6823-3p	miRNA (miRBase v20)
miR-6823-5p	miRNA (miRBase v20)
miR-6824-5p	miRNA (miRBase v20)
miR-6825-3p	miRNA (miRBase v20)
miR-6825-5p	miRNA (miRBase v20)
miR-6826-5p	miRNA (miRBase v20)
miR-6827-3p	miRNA (miRBase v20)
miR-6827-5p	miRNA (miRBase v20)
miR-6828-3p	miRNA (miRBase v20)
miR-6828-5p	miRNA (miRBase v20)
miR-6829-5p	miRNA (miRBase v20)
miR-6830-3p	miRNA (miRBase v20)
miR-6830-5p	miRNA (miRBase v20)
miR-6831-3p	miRNA (miRBase v20)
miR-6831-5p	miRNA (miRBase v20)
miR-6832-3p	miRNA (miRBase v20)
miR-6832-5p	miRNA (miRBase v20)
miR-6833-3p	miRNA (miRBase v20)
miR-6833-5p	miRNA (miRBase v20)
miR-6834-3p	miRNA (miRBase v20)
miR-6834-5p	miRNA (miRBase v20)
miR-6835-3p	miRNA (miRBase v20)
miR-6835-5p	miRNA (miRBase v20)
miR-6836-5p	miRNA (miRBase v20)
miR-6837-3p	miRNA (miRBase v20)
miR-6837-5p	miRNA (miRBase v20)
miR-6838-3p	miRNA (miRBase v20)
miR-6839-5p	miRNA (miRBase v20)
miR-6840-3p	miRNA (miRBase v20)
miR-6840-5p	miRNA (miRBase v20)
miR-6841-3p	miRNA (miRBase v20)
miR-6841-5p	miRNA (miRBase v20)
miR-6842-3p	miRNA (miRBase v20)
miR-6842-5p	miRNA (miRBase v20)
miR-6843-3p	miRNA (miRBase v20)
miR-6844	miRNA (miRBase v20)
miR-6845-5p	miRNA (miRBase v20)
miR-6846-3p	miRNA (miRBase v20)
miR-6846-5p	miRNA (miRBase v20)
miR-6847-3p	miRNA (miRBase v20)
miR-6847-5p	miRNA (miRBase v20)
miR-6848-3p	miRNA (miRBase v20)
miR-6848-5p	miRNA (miRBase v20)
miR-6849-3p	miRNA (miRBase v20)
miR-6849-5p	miRNA (miRBase v20)
miR-6851-3p	miRNA (miRBase v20)
miR-6851-5p	miRNA (miRBase v20)
miR-6852-3p	miRNA (miRBase v20)
miR-6852-5p	miRNA (miRBase v20)
miR-6853-3p	miRNA (miRBase v20)
miR-6853-5p	miRNA (miRBase v20)
miR-6854-3p	miRNA (miRBase v20)
miR-6854-5p	miRNA (miRBase v20)
miR-6855-3p	miRNA (miRBase v20)
miR-6855-5p	miRNA (miRBase v20)
miR-6856-3p	miRNA (miRBase v20)
miR-6856-5p	miRNA (miRBase v20)
miR-6857-3p	miRNA (miRBase v20)
miR-6857-5p	miRNA (miRBase v20)
miR-6859-3p	miRNA (miRBase v20)
miR-6859-5p	miRNA (miRBase v20)
miR-6861-3p	miRNA (miRBase v20)
miR-6862-3p	miRNA (miRBase v20)
miR-6862-5p	miRNA (miRBase v20)
miR-6863	miRNA (miRBase v20)
miR-6864-3p	miRNA (miRBase v20)
miR-6864-5p	miRNA (miRBase v20)
miR-6865-5p	miRNA (miRBase v20)
miR-6866-3p	miRNA (miRBase v20)
miR-6866-5p	miRNA (miRBase v20)
miR-6867-3p	miRNA (miRBase v20)
miR-6867-5p	miRNA (miRBase v20)
miR-6868-3p	miRNA (miRBase v20)
miR-6868-5p	miRNA (miRBase v20)
miR-6869-5p	miRNA (miRBase v20)
miR-6870-3p	miRNA (miRBase v20)
miR-6870-5p	miRNA (miRBase v20)
miR-6871-5p	miRNA (miRBase v20)
miR-6872-3p	miRNA (miRBase v20)
miR-6872-5p	miRNA (miRBase v20)
miR-6873-3p	miRNA (miRBase v20)
miR-6873-5p	miRNA (miRBase v20)
miR-6874-3p	miRNA (miRBase v20)
miR-6874-5p	miRNA (miRBase v20)
miR-6875-5p	miRNA (miRBase v20)
miR-6876-3p	miRNA (miRBase v20)
miR-6877-3p	miRNA (miRBase v20)
miR-6877-5p	miRNA (miRBase v20)
miR-6878-3p	miRNA (miRBase v20)
miR-6878-5p	miRNA (miRBase v20)
miR-6880-5p	miRNA (miRBase v20)
miR-6881-3p	miRNA (miRBase v20)
miR-6881-5p	miRNA (miRBase v20)
miR-6882-3p	miRNA (miRBase v20)
miR-6882-5p	miRNA (miRBase v20)
miR-6883-3p	miRNA (miRBase v20)
miR-6883-5p	miRNA (miRBase v20)
miR-6884-3p	miRNA (miRBase v20)
miR-6884-5p	miRNA (miRBase v20)
miR-6885-3p	miRNA (miRBase v20)
miR-6885-5p	miRNA (miRBase v20)
miR-6886-3p	miRNA (miRBase v20)
miR-6886-5p	miRNA (miRBase v20)
miR-6887-3p	miRNA (miRBase v20)
miR-6887-5p	miRNA (miRBase v20)
miR-6888-3p	miRNA (miRBase v20)
miR-6888-5p	miRNA (miRBase v20)
miR-6889-3p	miRNA (miRBase v20)
miR-6889-5p	miRNA (miRBase v20)
miR-6890-3p	miRNA (miRBase v20)
miR-6890-5p	miRNA (miRBase v20)
miR-6891-3p	miRNA (miRBase v20)
miR-6892-3p	miRNA (miRBase v20)
miR-6892-5p	miRNA (miRBase v20)
miR-6893-3p	miRNA (miRBase v20)
miR-6893-5p	miRNA (miRBase v20)
miR-6894-5p	miRNA (miRBase v20)
miR-6895-3p	miRNA (miRBase v20)
miR-6895-5p	miRNA (miRBase v20)
miR-708-5p	miRNA (miRBase v20)
miR-7106-3p	miRNA (miRBase v20)
miR-7106-5p	miRNA (miRBase v20)
miR-7107-3p	miRNA (miRBase v20)
miR-7107-5p	miRNA (miRBase v20)
miR-7108-5p	miRNA (miRBase v20)
miR-7109-3p	miRNA (miRBase v20)
miR-7109-5p	miRNA (miRBase v20)
miR-711	miRNA (miRBase v20)
miR-7111-3p	miRNA (miRBase v20)
miR-7111-5p	miRNA (miRBase v20)
miR-7112-3p	miRNA (miRBase v20)
miR-7113-5p	miRNA (miRBase v20)
miR-7114-3p	miRNA (miRBase v20)
miR-7114-5p	miRNA (miRBase v20)
miR-7-1-3p	miRNA (miRBase v20)
miR-7150	miRNA (miRBase v20)
miR-7151-3p	miRNA (miRBase v20)
miR-7151-5p	miRNA (miRBase v20)
miR-7152-3p	miRNA (miRBase v20)
miR-7152-5p	miRNA (miRBase v20)
miR-7153-3p	miRNA (miRBase v20)
miR-7153-5p	miRNA (miRBase v20)
miR-7154-3p	miRNA (miRBase v20)
miR-7154-5p	miRNA (miRBase v20)
miR-7155-5p	miRNA (miRBase v20)
miR-7156-3p	miRNA (miRBase v20)
miR-7156-5p	miRNA (miRBase v20)
miR-7157-3p	miRNA (miRBase v20)
miR-7157-5p	miRNA (miRBase v20)
miR-7158-3p	miRNA (miRBase v20)
miR-7159-3p	miRNA (miRBase v20)
miR-7159-5p	miRNA (miRBase v20)
miR-7160-3p	miRNA (miRBase v20)
miR-7160-5p	miRNA (miRBase v20)
miR-7161-3p	miRNA (miRBase v20)
miR-7161-5p	miRNA (miRBase v20)
miR-7162-3p	miRNA (miRBase v20)
miR-7162-5p	miRNA (miRBase v20)
miR-7-2-3p	miRNA (miRBase v20)
miR-744-3p	miRNA (miRBase v20)
miR-744-5p	miRNA (miRBase v20)
miR-7515	miRNA (miRBase v20)
miR-758-3p	miRNA (miRBase v20)
miR-758-5p	miRNA (miRBase v20)
miR-759	miRNA (miRBase v20)
miR-7-5p	miRNA (miRBase v20)
miR-760	miRNA (miRBase v20)
miR-761	miRNA (miRBase v20)
miR-764	miRNA (miRBase v20)
miR-765	miRNA (miRBase v20)
miR-766-3p	miRNA (miRBase v20)
miR-766-5p	miRNA (miRBase v20)
miR-767-3p	miRNA (miRBase v20)
miR-767-5p	miRNA (miRBase v20)
miR-769-3p	miRNA (miRBase v20)
miR-769-5p	miRNA (miRBase v20)
miR-7702	miRNA (miRBase v20)
miR-7703	miRNA (miRBase v20)
miR-7705	miRNA (miRBase v20)
miR-770-5p	miRNA (miRBase v20)
miR-7706	miRNA (miRBase v20)
miR-7843-3p	miRNA (miRBase v20)
miR-7843-5p	miRNA (miRBase v20)
miR-7844-5p	miRNA (miRBase v20)
miR-7845-5p	miRNA (miRBase v20)
miR-7846-3p	miRNA (miRBase v20)
miR-7848-3p	miRNA (miRBase v20)
miR-7850-5p	miRNA (miRBase v20)
miR-7851-3p	miRNA (miRBase v20)
miR-7852-3p	miRNA (miRBase v20)
miR-7853-5p	miRNA (miRBase v20)
miR-7854-3p	miRNA (miRBase v20)
miR-7856-5p	miRNA (miRBase v20)
miR-7973	miRNA (miRBase v20)
miR-7974	miRNA (miRBase v20)
miR-7976	miRNA (miRBase v20)
miR-7978	miRNA (miRBase v20)
miR-802	miRNA (miRBase v20)
miR-8052	miRNA (miRBase v20)
miR-8053	miRNA (miRBase v20)
miR-8054	miRNA (miRBase v20)
miR-8055	miRNA (miRBase v20)
miR-8056	miRNA (miRBase v20)
miR-8057	miRNA (miRBase v20)
miR-8058	miRNA (miRBase v20)
miR-8059	miRNA (miRBase v20)
[truncated: 97 more rows]
