# Supplementary material for: MicroRNAs Regulated by Pregnancy Target Antiviral and Cancer Immunity Overlapping with the HIV Interactome
Source: Viruses. 2026 Jul 7;18(7):753. doi: 10.3390/v18070753 (PMC13431474; doi:10.3390/v18070753)
Supplement: Supplementary file 1 [file viruses-18-00753-s001.zip › Table S2.xlsx]

## Sheet: HIV_interactome_dataset
Gene Symbol	NCBI gene ID	Gene name	Aliases	Gene source
A2M	2	alpha-2-macroglobulin	A2MD, CPAMD5, FWP007, S863-7	NCBI
A4GALT	53947	alpha 1,4-galactosyltransferase (P1PK blood group)	A14GALT, A4GALT1, Gb3S, P(k), P1	NCBI
AAK1	22848	AP2 associated kinase 1		NCBI
AARSD1	80755	alanyl-tRNA synthetase domain containing 1	AlaXp	NCBI
AASS	10157	aminoadipate-semialdehyde synthase	LKR/SDH, LKRSDH, LORSDH	NCBI
AATK	9625	apoptosis associated tyrosine kinase	AATYK, AATYK1, LMR1, LMTK1, PPP1R77	NCBI
ABCA1	19	ATP binding cassette subfamily A member 1	ABC-1, ABC1, CERP, HDLCQTL13, HDLDT1	NCBI
ABCA5	23461	ATP binding cassette subfamily A member 5	ABC13, DEL17q24, EST90625, HTC3, HTGH	NCBI
ABCB1	5243	ATP binding cassette subfamily B member 1	ABC20, CD243, CLCS, ENPAT, GP170	NCBI
ABCB4	5244	ATP binding cassette subfamily B member 4	ABC21, GBD1, ICP3, MDR2, MDR2/3	NCBI
ABCB5	340273	ATP binding cassette subfamily B member 5	ABCB5alpha, ABCB5beta, EST422562	NCBI
ABCC1	4363	ATP binding cassette subfamily C member 1 (ABCC1 blood group)	ABC29, ABCC, DFNA77, GS-X, MRP	NCBI
ABCD3	5825	ATP binding cassette subfamily D member 3	ABC43, CBAS5, PMP70, PXMP1, ZWS2	NCBI
ABCE1	6059	ATP binding cassette subfamily E member 1	ABC38, OABP, RLI, RLI1, RNASEL1	Both
ABCF1	23	ATP binding cassette subfamily F member 1	ABC27, ABC50	NCBI
ABCG2	9429	ATP binding cassette subfamily G member 2 (JR blood group)	ABC15, ABCP, BCRP, BCRP1, BMDP	NCBI
ABHD16A	7920	abhydrolase domain containing 16A, phospholipase	BAT5, D6S82E, NG26, PP199, SPG86	Both
ABHD16B	140701	abhydrolase domain containing 16B	C20orf135, dJ591C20.1	NCBI
ABL1	25	ABL proto-oncogene 1, non-receptor tyrosine kinase	ABL, BCR-ABL, CHDSKM, JTK7, bcr/abl	NCBI
ABO	28	ABO, alpha 1-3-N-acetylgalactosaminyltransferase and alpha 1-3-galactosyltransferase	A3GALNT, A3GALT1, GTB, NAGAT	NCBI
ABR	29	ABR activator of RhoGEF and GTPase	MDB	NCBI
ABTB1	80325	ankyrin repeat and BTB domain containing 1	BPOZ, BPOZ-2, BTB3, BTBD21, EF1ABP	NCBI
ABTB2	25841	ankyrin repeat and BTB domain containing 2	ABTB2A, BTBD22	NCBI
ACAA2	10449	acetyl-CoA acyltransferase 2	DSAEC, T1	NCBI
ACACA	31	acetyl-CoA carboxylase alpha	ACAC, ACACAD, ACACalpha, ACC, ACC1	NCBI
ACACB	32	acetyl-CoA carboxylase beta	ACACbeta, ACC-beta, ACC2, ACCB, ACCbeta	NCBI
ACADSB	36	acyl-CoA dehydrogenase short/branched chain	2-MEBCAD, ACAD7, SBCAD	NCBI
ACAN	176	aggrecan	AGC1, AGCAN, CSPG1, CSPGCP, MSK16	NCBI
ACAP1	9744	ArfGAP with coiled-coil, ankyrin repeat and PH domains 1	CENTB1	NCBI
ACBD3	64746	acyl-CoA binding domain containing 3	GCP60, GOCAP1, GOLPH1, PAP7	NCBI
ACBD5	91452	acyl-CoA binding domain containing 5	RDLKD	NCBI
ACE	1636	angiotensin I converting enzyme	ACE1, CD143, DCP, DCP1	NCBI
ACHE	43	acetylcholinesterase (Yt blood group)	ACEE, ARACHE, N-ACHE, YT	NCBI
ACIN1	22985	apoptotic chromatin condensation inducer 1	ACINUS, ACN, fSAP152	NCBI
ACKR2	1238	atypical chemokine receptor 2	CCBP2, CCR10, CCR9, CMKBR9, D6	NCBI
ACLY	47	ATP citrate lyase	ACL, ATPCL, CLATP	NCBI
ACOT8	10005	acyl-CoA thioesterase 8	HNAACTE, NAP1, PTE-1, PTE-2, PTE1	NCBI
ACP2	53	acid phosphatase 2, lysosomal	LAP	NCBI
ACP5	54	acid phosphatase 5, tartrate resistant	HPAP, TRACP5a, TRACP5b, TRAP, TRAcP	NCBI
ACSL3	2181	acyl-CoA synthetase long chain family member 3	ACS3, FACL3, LACS 3, LACS3, PRO2194	Both
ACSL4	2182	acyl-CoA synthetase long chain family member 4	ACS4, FACL4, LACS4, MRX63, MRX68	NCBI
ACSL5	51703	acyl-CoA synthetase long chain family member 5	ACS2, ACS5, DIAR13, FACL5	NCBI
ACSL6	23305	acyl-CoA synthetase long chain family member 6	ACS2, FACL6, LACS 6, LACS2, LACS5	NCBI
ACTA1	58	actin alpha 1, skeletal muscle	ACTA, ASMA, CFTD, CFTD1, CFTDM	NCBI
ACTA2	59	actin alpha 2, smooth muscle	ACTSA, SMDYS	NCBI
ACTBL2	345651	actin beta like 2	ACT	NCBI
ACTC1	70	actin alpha cardiac muscle 1	ACTC, ASD5, CMD1R, CMH11, LVNC4	NCBI
ACTG1	71	actin gamma 1	ACT, ACTG, DFNA20, DFNA26, HEL-176	NCBI
ACTG2	72	actin gamma 2, smooth muscle	ACT, ACTA3, ACTE, ACTL3, ACTSG	NCBI
ACTL6A	86	actin like 6A	ACTL6, ARPN-BETA, Arp4, BAF53A, INO80K	NCBI
ACTL6B	51412	actin like 6B	ACTL6, BAF53B, DEE76, EIEE76, IDDSSAD	NCBI
ACTN1	87	actinin alpha 1	BDPLT15	NCBI
ACTN4	81	actinin alpha 4	ACTININ-4, FSGS, FSGS1	NCBI
ACTR3	10096	actin related protein 3	ARP3	NCBI
ACVR1	90	activin A receptor type 1	ACTRI, ACVR1A, ACVRLK2, ALK2, FOP	NCBI
ADA	100	adenosine deaminase	ADA1	NCBI
ADAM10	102	ADAM metallopeptidase domain 10	AD10, AD18, CD156c, CDw156, HsT18717	Both
ADAM15	8751	ADAM metallopeptidase domain 15	MDC15	NCBI
ADAM17	6868	ADAM metallopeptidase domain 17	ADAM18, CD156B, CSVP, NISBD, NISBD1	Both
ADAM23	8745	ADAM metallopeptidase domain 23	MDC-3, MDC3	NCBI
ADAMTS12	81792	ADAM metallopeptidase with thrombospondin type 1 motif 12	PRO4389	NCBI
ADAMTS19	171019	ADAM metallopeptidase with thrombospondin type 1 motif 19	CVDP2	NCBI
ADAMTS2	9509	ADAM metallopeptidase with thrombospondin type 1 motif 2	ADAM-TS2, ADAMTS-2, ADAMTS-3, EDSDERMS, NPI	NCBI
ADAMTS3	9508	ADAM metallopeptidase with thrombospondin type 1 motif 3	ADAMTS-4, HKLLS3	NCBI
ADAMTS5	11096	ADAM metallopeptidase with thrombospondin type 1 motif 5	ADAM-TS 11, ADAM-TS 5, ADAM-TS5, ADAMTS-11, ADAMTS-5	NCBI
ADAR	103	adenosine deaminase RNA specific	ADAR1, AGS6, DRADA, DSH, DSRAD	NCBI
ADARB1	104	adenosine deaminase RNA specific B1	ADAR2, DRABA2, DRADA2, NEDHYMS, RED1	NCBI
ADARB2	105	adenosine deaminase RNA specific B2 (inactive)	ADAR3, RED2	NCBI
ADCY1	107	adenylate cyclase 1	AC1, DFNB44	NCBI
ADCY2	108	adenylate cyclase 2	AC2, HBAC2	NCBI
ADCY4	196883	adenylate cyclase 4	AC4	NCBI
ADCY5	111	adenylate cyclase 5	AC5, DSKOD, FDFM	NCBI
ADCY6	112	adenylate cyclase 6	AC6, LCCS8	NCBI
ADCY7	113	adenylate cyclase 7	AC7	NCBI
ADCY8	114	adenylate cyclase 8	AC8, ADCY3, HBAC1	NCBI
ADCY9	115	adenylate cyclase 9	AC9, ACIX	NCBI
ADCYAP1	116	adenylate cyclase activating polypeptide 1	PACAP	NCBI
ADD2	119	adducin 2	ADDB	NCBI
ADD3	120	adducin 3	ADDL, CPSQ3	NCBI
ADGRA3	166647	adhesion G protein-coupled receptor A3	GPR125, PGR21, TEM5L	NCBI
ADGRB1	575	adhesion G protein-coupled receptor B1	BAI1, GDAIF	NCBI
ADGRD1	283383	adhesion G protein-coupled receptor D1	GPR133, PGR25	NCBI
ADGRE3	84658	adhesion G protein-coupled receptor E3	EMR3	NCBI
ADGRE5	976	adhesion G protein-coupled receptor E5	CD97, TM7LN1	NCBI
ADH1B	125	alcohol dehydrogenase 1B (class I), beta polypeptide	ADH2, HEL-S-117	NCBI
ADIPOQ	9370	adiponectin, C1Q and collagen domain containing	ACDC, ACRP30, ADIPQTL1, ADPN, APM-1	NCBI
ADORA2A	135	adenosine A2a receptor	A2aR, ADORA2, RDC8	NCBI
ADORA3	140	adenosine A3 receptor	A3AR	NCBI
ADPRM	56985	ADP-ribose/CDP-alcohol diphosphatase, manganese dependent	C17orf48, MDS006, NBLA03831	NCBI
AEBP2	121536	AE binding protein 2		NCBI
AFDN	4301	afadin, adherens junction formation factor	AF6, MLL-AF6, MLLT4, l-afadin	NCBI
AFF1	4299	ALF transcription elongation factor 1	AF4, FEL, MLLT2, PBM1	NCBI
AFF2	2334	ALF transcription elongation factor 2	FMR2, FMR2P, FRAXE, MRX2, OX19	NCBI
AFF4	27125	ALF transcription elongation factor 4	AF5Q31, CHOPS, MCEF	NCBI
AFG2B	79029	AFG2 AAA ATPase homolog B	DFNB119, NEDHLS, SPATA5L1	NCBI
AFG3L2	10939	AFG3 like matrix AAA peptidase subunit 2	OPA12, SCA28, SPAX5	NCBI
AFM	173	afamin	ALB2, ALBA, ALF	NCBI
AGAP1	116987	ArfGAP with GTPase domain, ankyrin repeat and PH domain 1	AGAP-1, CENTG2, GGAP1, cnt-g2	NCBI
AGAP2	116986	ArfGAP with GTPase domain, ankyrin repeat and PH domain 2	CENTG1, GGAP2, PIKE	NCBI
AGBL5	60509	AGBL carboxypeptidase 5	CCP5, RP75	NCBI
AGER	177	advanced glycosylation end-product specific receptor	RAGE, SCARJ1, sRAGE	NCBI
AGFG1	3267	ArfGAP with FG repeats 1	HRB, RAB, RIP	NCBI
AGFG2	3268	ArfGAP with FG repeats 2	HRBL, RABR	NCBI
AGMAT	79814	agmatinase (putative)		NCBI
AGO1	26523	argonaute RISC component 1	EIF2C, EIF2C1, GERP95, NEDLBAS, Q99	NCBI
AGO2	27161	argonaute RISC catalytic component 2	CASC7, EIF2C2, LESKRES, LINC00980, PPD	NCBI
AGO3	192669	argonaute RISC catalytic component 3	EIF2C3	NCBI
AGPS	8540	alkylglycerone phosphate synthase	ADAP-S, ADAS, ADHAPS, ADPS, ALDHPSY	NCBI
AGXT	189	alanine--glyoxylate aminotransferase	AGT, AGT1, AGXT1, PH1, SPAT	NCBI
AHCTF1	25909	AT-hook containing transcription factor 1	ELYS, MST108, MSTP108, TMBS62	NCBI
AHCY	191	adenosylhomocysteinase	SAHH, adoHcyase	NCBI
AHCYL1	10768	adenosylhomocysteinase like 1	DCAL, IRBIT, PPP1R78, PRO0233, XPVKONA	NCBI
AHNAK	79026	AHNAK nucleoprotein	AHNAK1, AHNAKRS, PM227	NCBI
AHR	196	aryl hydrocarbon receptor	FVH3, RP85, bHLHe76	Both
AHSP	51327	alpha hemoglobin stabilizing protein	EDRF, ERAF	NCBI
AICDA	57379	activation induced cytidine deaminase	AID, ARP2, CDA2, HEL-S-284, HIGM2	NCBI
AIF1	199	allograft inflammatory factor 1	AIF-1, IBA1, IRT-1, IRT1	NCBI
AIFM1	9131	apoptosis inducing factor mitochondria associated 1	AIF, AUNX1, CMT2D, CMTX4, COWCK	Both
AIFM2	84883	AIF family member 2	AMID, FSP1, PRG3	NCBI
AIMP1	9255	aminoacyl tRNA synthetase complex interacting multifunctional protein 1	EMAP2, EMAPII, HLD3, SCYE1, p43	NCBI
AIMP2	7965	aminoacyl tRNA synthetase complex interacting multifunctional protein 2	HLD17, JTV-1, JTV1, P38	NCBI
AK2	204	adenylate kinase 2	ADK2	NCBI
AK5	26289	adenylate kinase 5	AK6	NCBI
AKAP1	8165	A-kinase anchoring protein 1	AKAP, AKAP121, AKAP149, AKAP84, D-AKAP1	NCBI
AKAP13	11214	A-kinase anchoring protein 13	AKAP-13, AKAP-Lbc, ARHGEF13, BRX, HA-3	NCBI
AKAP8	10270	A-kinase anchoring protein 8	AKAP 95, AKAP-8, AKAP-95, AKAP95	NCBI
AKAP8L	26993	A-kinase anchoring protein 8 like	HA95, HAP95, NAKAP, NAKAP95	NCBI
AKAP9	10142	A-kinase anchoring protein 9	AKAP-9, AKAP350, AKAP450, CG-NAP, HYPERION	NCBI
AKIP1	56672	A-kinase interacting protein 1	BCA3, C11orf17	NCBI
AKR1B10	57016	aldo-keto reductase family 1 member B10	AKR1B11, AKR1B12, ALDRLn, ARL-1, ARL1	NCBI
AKR1C1	1645	aldo-keto reductase family 1 member C1	2-ALPHA-HSD, 20-ALPHA-HSD, C9, DD1, DD1/DD2	NCBI
AKT1	207	AKT serine/threonine kinase 1	AKT, PKB, PKB-ALPHA, PRKBA, RAC	NCBI
AKT2	208	AKT serine/threonine kinase 2	HIHGHH, PKBB, PKBBETA, PRKBB, RAC-BETA	NCBI
AKT3	10000	AKT serine/threonine kinase 3	MPPH, MPPH2, PKB-GAMMA, PKBG, PRKBG	NCBI
ALAS1	211	5'-aminolevulinate synthase 1	ALAS, ALAS-H, ALAS3, ALASH, MIG4	NCBI
ALCAM	214	activated leukocyte cell adhesion molecule	CD166, MEMD	NCBI
ALDH18A1	5832	aldehyde dehydrogenase 18 family member A1	ADCL3, ARCL3A, GSAS, P5CS, PYCS	NCBI
ALDH1A1	216	aldehyde dehydrogenase 1 family member A1	ALDC, ALDH-E1, ALDH1, ALDH11, HEL-9	NCBI
ALDH1L2	160428	aldehyde dehydrogenase 1 family member L2	mtFDH	NCBI
ALDH8A1	64577	aldehyde dehydrogenase 8 family member A1	ALDH12, DJ352A20.2	NCBI
ALDOA	226	aldolase, fructose-bisphosphate A	ALDA, GSD12, HEL-S-87p	NCBI
ALDOC	230	aldolase, fructose-bisphosphate C	ALDC	NCBI
ALG13	79868	ALG13 UDP-N-acetylglucosaminyltransferase subunit	CDG1S, CXorf45, DEE36, EIEE36, GLT28D1	NCBI
ALG14	199857	ALG14 UDP-N-acetylglucosaminyltransferase subunit	CMS15, IDDEBF, MEPCA	NCBI
ALK	238	ALK receptor tyrosine kinase	ALK1, CD246, NBLST3	NCBI
ALKBH3	221120	alkB homolog 3, alpha-ketoglutarate dependent dioxygenase	ABH3, DEPC-1, DEPC1, PCA1, hABH3	NCBI
ALKBH8	91801	alkB homolog 8, tRNA methyltransferase	ABH8, MRT71, TRM9, TRMT9, TRMT9A	NCBI
ALMS1	7840	ALMS1 centrosome and basal body associated protein	ALSS	NCBI
ALOX5	240	arachidonate 5-lipoxygenase	5-LO, 5-LOX, 5LPG, LOG5	NCBI
ALPI	248	alkaline phosphatase, intestinal	IAP	NCBI
ALPL	249	alkaline phosphatase, biomineralization associated	AP-TNAP, APTNAP, HOPS, HPPA, HPPC	NCBI
ALPP	250	alkaline phosphatase, placental	ALP, ALPI, IAP, PALP, PLAP	NCBI
ALX1	8092	ALX homeobox 1	CART1, FND3, HEL23	NCBI
ALX3	257	ALX homeobox 3	FND, FND1	NCBI
ALYREF	10189	Aly/REF export factor	ALY, ALY/REF, BEF, REF, THOC4	NCBI
AMBRA1	55626	autophagy and beclin 1 regulator 1	DCAF3, WDR94	Both
AMDHD2	51005	amidohydrolase domain containing 2	CGI-14	NCBI
AMMECR1	9949	AMMECR nuclear protein 1	AMMERC1, MFHIEN	NCBI
AMOT	154796	angiomotin		NCBI
AMOTL1	154810	angiomotin like 1	JEAP	NCBI
AMOTL2	51421	angiomotin like 2	LCCP	NCBI
AMPD2	271	adenosine monophosphate deaminase 2	AMPD, PCH9, SPG63	NCBI
AMT	275	aminomethyltransferase	GCE, GCE2, GCST, GCVT, NKH	NCBI
ANAPC1	64682	anaphase promoting complex subunit 1	APC1, MCPR, TSG24	NCBI
ANAPC2	29882	anaphase promoting complex subunit 2	APC2	NCBI
ANG	283	angiogenin	ALS9, HEL168, RAA1, RNASE4, RNASE5	NCBI
ANGPT1	284	angiopoietin 1	AGP1, AGPT, AGPT-1, ANG1, HAE5	NCBI
ANGPTL1	9068	angiopoietin like 1	ANG3, ANGPT3, ARP1, AngY, UNQ162	NCBI
ANGPTL2	23452	angiopoietin like 2	ARP2, HARP	Both
ANK1	286	ankyrin 1	ANK, SPH1, SPH2, ankyrin-1	NCBI
ANK3	288	ankyrin 3	ANKYRIN-G, MRT37	NCBI
ANKFY1	51479	ankyrin repeat and FYVE domain containing 1	ANKHZN, BTBD23, ZFYVE14	NCBI
ANKHD1	54882	ankyrin repeat and KH domain containing 1	MASK, MASK1, PP2500, VBARP	NCBI
ANKRD1	27063	ankyrin repeat domain 1	ALRP, C-193, CARP, CVARP, MCARP	NCBI
ANKRD13A	88455	ankyrin repeat domain 13A	ANKRD13, NY-REN-25	NCBI
ANKRD13C	81573	ankyrin repeat domain 13C	dJ677H15.3	NCBI
ANKRD17	26057	ankyrin repeat domain 17	CAGS, GTAR, MASK2, NY-BR-16	NCBI
ANKRD30A	91074	ankyrin repeat domain 30A	NY-BR-1	NCBI
ANKRD35	148741	ankyrin repeat domain 35		NCBI
ANKRD6	22881	ankyrin repeat domain 6		NCBI
ANKRD9	122416	ankyrin repeat domain 9		NCBI
ANLN	54443	anillin, actin binding protein	FSGS8, Scraps, scra	NCBI
ANP32A	8125	acidic nuclear phosphoprotein 32 family member A	C15orf1, HPPCn, I1PP2A, LANP, MAPM	NCBI
ANP32B	10541	acidic nuclear phosphoprotein 32 family member B	APRIL, PHAPI2, SSP29	NCBI
ANP32E	81611	acidic nuclear phosphoprotein 32 family member E	LANP-L, LANPL	NCBI
ANXA1	301	annexin A1	ANX1, LPC1	NCBI
ANXA2	302	annexin A2	ANX2, ANX2L4, CAL1H, HEL-S-270, LIP2	NCBI
ANXA3	306	annexin A3	ANX3	NCBI
ANXA4	307	annexin A4	ANX4, HEL-S-274, P32.5, PAP-II, PIG28	NCBI
ANXA5	308	annexin A5	ANX5, CPB-I, ENX2, HEL-S-7, PP4	NCBI
AP1B1	162	adaptor related protein complex 1 subunit beta 1	ADTB1, AP105A, BAM22, CLAPB2, KIDAR	NCBI
AP1G1	164	adaptor related protein complex 1 subunit gamma 1	ADTG, CLAPG1, USRISD	NCBI
AP1G2	8906	adaptor related protein complex 1 subunit gamma 2	G2AD	NCBI
AP1M1	8907	adaptor related protein complex 1 subunit mu 1	AP47, CLAPM2, CLTNM, MU-1A, mu1A	NCBI
AP1M2	10053	adaptor related protein complex 1 subunit mu 2	AP1-mu2, HSMU1B, MU-1B, MU1B, mu2	NCBI
AP1S1	1174	adaptor related protein complex 1 subunit sigma 1	AP19, CLAPS1, EKV3, MEDNIK, SIGMA1A	NCBI
AP1S2	8905	adaptor related protein complex 1 subunit sigma 2	DC22, MRX59, MRXS21, MRXS5, MRXSF	NCBI
AP1S3	130340	adaptor related protein complex 1 subunit sigma 3	PSORS15, sigma1C	NCBI
AP2A1	160	adaptor related protein complex 2 subunit alpha 1	ADTAA, AP2-ALPHA, CLAPA1	NCBI
AP2A2	161	adaptor related protein complex 2 subunit alpha 2	ADTAB, CLAPA2, HIP-9, HIP9, HYPJ	NCBI
AP2B1	163	adaptor related protein complex 2 subunit beta 1	ADTB2, AP105B, AP2-BETA, CLAPB1	NCBI
AP2M1	1173	adaptor related protein complex 2 subunit mu 1	AP50, CLAPM1, MRD60, mu2	NCBI
AP2S1	1175	adaptor related protein complex 2 subunit sigma 1	AP17, CLAPS2, FBH3, FBHOk, HHC3	NCBI
AP3B1	8546	adaptor related protein complex 3 subunit beta 1	ADTB3, ADTB3A, HPS, HPS2, PE	NCBI
AP3B2	8120	adaptor related protein complex 3 subunit beta 2	DEE48, EIEE48, NAPTB	NCBI
AP3D1	8943	adaptor related protein complex 3 subunit delta 1	ADTD, HPS10, hBLVR	NCBI
AP3M1	26985	adaptor related protein complex 3 subunit mu 1		NCBI
AP3M2	10947	adaptor related protein complex 3 subunit mu 2	AP47B, CLA20, P47B	NCBI
AP3S1	1176	adaptor related protein complex 3 subunit sigma 1	CLAPS3, Sigma3A	NCBI
AP3S2	10239	adaptor related protein complex 3 subunit sigma 2	AP3S3, sigma3b	NCBI
APAF1	317	apoptotic peptidase activating factor 1	APAF-1, CED4	NCBI
APEX1	328	apurinic/apyrimidinic endodeoxyribonuclease 1	APE, APE1, APEN, APEX, APX	NCBI
APLN	8862	apelin	APEL, XNPEP2	NCBI
APLNR	187	apelin receptor	AGTRL1, APJ, APJR, HG11	NCBI
APMAP	57136	adipocyte plasma membrane associated protein	BSCv, C20orf3	Luo et al
APOA1	335	apolipoprotein A1	AMYLD3, HPALP2, apo(a)	NCBI
APOB	338	apolipoprotein B	FCHL2, FLDB, LDLCQ4, apoB-100, apoB-48	NCBI
APOBEC1	339	apolipoprotein B mRNA editing enzyme catalytic subunit 1	APO1, APOBEC-1, BEDP, CDAR1, HEPR	NCBI
APOBEC3A	200315	apolipoprotein B mRNA editing enzyme catalytic subunit 3A	A3A, ARP3, PHRBN, bK150C2.1	NCBI
APOBEC3B	9582	apolipoprotein B mRNA editing enzyme catalytic subunit 3B	A3B, APOBEC1L, ARCD3, ARP4, DJ742C19.2	NCBI
APOBEC3C	27350	apolipoprotein B mRNA editing enzyme catalytic subunit 3C	A3C, APOBEC1L, ARDC2, ARDC4, ARP5	NCBI
APOBEC3D	140564	apolipoprotein B mRNA editing enzyme catalytic subunit 3D	A3D, A3DE, APOBEC3DE, APOBEC3E, ARP6	NCBI
APOBEC3F	200316	apolipoprotein B mRNA editing enzyme catalytic subunit 3F	A3F, ARP8, BK150C2.4.MRNA, KA6	NCBI
APOBEC3G	60489	apolipoprotein B mRNA editing enzyme catalytic subunit 3G	A3G, ARCD, ARP-9, ARP9, CEM-15	NCBI
APOBEC3H	164668	apolipoprotein B mRNA editing enzyme catalytic subunit 3H	A3H, ARP-10, ARP10	NCBI
APOC1	341	apolipoprotein C1	APOC1B, Apo-CI, ApoC-I, apo-CIB, apoC-IB	NCBI
APOE	348	apolipoprotein E	AD2, APO-E, ApoE4, LDLCQ5, LPG	NCBI
APOH	350	apolipoprotein H	B2G1, B2GP1, BG	NCBI
APOL1	8542	apolipoprotein L1	APO-L, APOL, APOL-I, FSGS4	NCBI
APOL6	80830	apolipoprotein L6	APOL-VI, APOLVI	NCBI
APP	351	amyloid beta precursor protein	AAA, ABETA, ABPP, AD1, APPI	NCBI
AQP9	366	aquaporin 9	AQP-9, HsT17287, SSC1, T17287	NCBI
AQR	9716	aquarius intron-binding spliceosomal factor	IBP160, fSAP164	NCBI
ARAF	369	A-Raf proto-oncogene, serine/threonine kinase	A-RAF, ARAF1, PKS2, RAFA1	NCBI
ARB2A	83989	ARB2 cotranscriptional regulator A	C5orf21, FAM172A, Toupee	NCBI
AREG	374	amphiregulin	AR, AREGB, CRDGF, SDGF	NCBI
ARF1	375	ARF GTPase 1	PVNH8	NCBI
ARF4	378	ARF GTPase 4	ARF2	NCBI
ARF5	381	ARF GTPase 5		NCBI
ARF6	382	ARF GTPase 6		NCBI
ARFGAP2	84364	ARF GTPase activating protein 2	IRZ, NBLA10535, ZFP289, ZNF289	NCBI
ARFGEF1	10565	ARF guanine nucleotide exchange factor 1	ARFGEP1, BIG1, DEDISB, P200	NCBI
ARFGEF2	10564	ARF guanine nucleotide exchange factor 2	BIG2, PVNH2, dJ1164I10.1	NCBI
ARG2	384	arginase 2		NCBI
ARGLU1	55082	arginine and glutamate rich 1		NCBI
ARHGAP32	9743	Rho GTPase activating protein 32	GC-GAP, GRIT, PX-RICS, RICS, p200RhoGAP	NCBI
ARHGAP35	2909	Rho GTPase activating protein 35	GRF-1, GRLF1, P190-A, P190A, p190ARhoGAP	NCBI
ARHGDIA	396	Rho GDP dissociation inhibitor alpha	GDIA1, HEL-S-47e, NPHS8, RHOGDI, RHOGDI-1	NCBI
ARHGDIB	397	Rho GDP dissociation inhibitor beta	D4, GDIA2, GDID4, LYGDI, Ly-GDI	NCBI
ARHGEF1	9138	Rho guanine nucleotide exchange factor 1	GEF1, IMD62, LBCL2, LSC, P115-RHOGEF	NCBI
ARHGEF12	23365	Rho guanine nucleotide exchange factor 12	LARG, PRO2792	NCBI
ARHGEF19	128272	Rho guanine nucleotide exchange factor 19	WGEF	NCBI
ARHGEF2	9181	Rho/Rac guanine nucleotide exchange factor 2	GEF, GEF-H1, GEFH1, LFP40, Lfc	NCBI
ARHGEF28	64283	Rho guanine nucleotide exchange factor 28	RGNEF, RIP2, p190RHOGEF	NCBI
ARHGEF6	9459	Rac/Cdc42 guanine nucleotide exchange factor 6	COOL2, Cool-2, MRX46, PIXA, alpha-PIX	NCBI
ARHGEF7	8874	Rho guanine nucleotide exchange factor 7	BETA-PIX, COOL-1, COOL1, Nbla10314, P50	NCBI
ARID1A	8289	AT-rich interaction domain 1A	B120, BAF250, BAF250a, BM029, C1orf4	NCBI
ARID2	196528	AT-rich interaction domain 2	BAF200, CSS6, SMARCF3, ZIPZAP, p200	NCBI
ARID5A	10865	AT-rich interaction domain 5A	MRF-1, MRF1, RP11-363D14	NCBI
ARL5A	26225	ARF like GTPase 5A	ARFLP5, ARL5	NCBI
ARL5B	221079	ARF like GTPase 5B	ARL8	NCBI
ARL8B	55207	ARF like GTPase 8B	ARL10C, Gie1	NCBI
ARL9	132946	ARF like GTPase 9		NCBI
ARNT2	9915	aryl hydrocarbon receptor nuclear translocator 2	WEDAS, bHLHe1	NCBI
ARPC1A	10552	actin related protein 2/3 complex subunit 1A	Arc40, HEL-68, HEL-S-307, SOP2Hs, SOP2L	NCBI
ARPC2	10109	actin related protein 2/3 complex subunit 2	ARC34, PNAS-139, PRO2446, p34-Arc	NCBI
ARPC4-TTLL3	100526693	ARPC4-TTLL3 readthrough	ARC20, ARPC4, p20-ARC	NCBI
ARRB1	408	arrestin beta 1	ARB1, ARR1	NCBI
ARRB2	409	arrestin beta 2	ARB2, ARR2, BARR2	NCBI
ARRDC4	91947	arrestin domain containing 4		NCBI
ART4	420	ADP-ribosyltransferase 4 (inactive) (Dombrock blood group)	ARTC4, CD297, DO, DO/ART4, DOK1	NCBI
ARTN	9048	artemin	ART, ENOVIN, EVN, NBN	NCBI
ASAH1	427	N-acylsphingosine amidohydrolase 1	AC, ACDase, ASAH, PHP, PHP32	NCBI
ASB12	142689	ankyrin repeat and SOCS box containing 12		NCBI
ASGR1	432	asialoglycoprotein receptor 1	ASGPR, ASGPR1, CLEC4H1, HL-1	NCBI
ASH1L	55870	ASH1 like histone lysine methyltransferase	ASH1, ASH1L1, KMT2H, MRD52	NCBI
ASPH	444	aspartate beta-hydroxylase	AAH, BAH, CASQ2BP1, FDLAB, HAAH	Both
ASRGL1	80150	asparaginase and isoaspartyl peptidase 1	ALP, ALP1, CRASH	NCBI
ASXL2	55252	ASXL transcriptional regulator 2	ASXH2, SHAPNS	NCBI
ASXL3	80816	ASXL transcriptional regulator 3	BRPS, KIAA1713	NCBI
ATAD3A	55210	ATPase family AAA domain containing 3A	HAYOS, PHRINL	NCBI
ATAD3B	83858	ATPase family AAA domain containing 3B	AAA-TOB3, TOB3	NCBI
ATF3	467	activating transcription factor 3		NCBI
ATF4	468	activating transcription factor 4	CREB-2, CREB2, TAXREB67, TXREB	NCBI
ATF6	22926	activating transcription factor 6	ACHM7, ATF6A, ATP6alpha	NCBI
ATG12	9140	autophagy related 12	APG12, APG12L, FBR93, HAPG12	NCBI
ATG14	22863	autophagy related 14	ATG14L, BARKOR, KIAA0831	NCBI
ATG16L1	55054	autophagy related 16 like 1	APG16L, ATG16A, ATG16L, IBD10, WDR30	NCBI
ATG16L2	89849	autophagy related 16 like 2	ATG16B, WDR80	NCBI
ATG4A	115201	autophagy related 4A cysteine peptidase	APG4A, AUTL2, HsAPG4A	NCBI
ATG4B	23192	autophagy related 4B cysteine peptidase	APG4B, AUTL1, HsAPG4B	NCBI
ATG4C	84938	autophagy related 4C cysteine peptidase	APG4-C, APG4C, AUTL1, AUTL3, HsAPG4C	NCBI
ATG4D	84971	autophagy related 4D cysteine peptidase	APG4-D, APG4D, AUTL4, HsAPG4D	NCBI
ATG7	10533	autophagy related 7	APG7-LIKE, APG7L, GSA7, SCAR31	NCBI
ATG9B	285973	autophagy related 9B	APG9L2, NOS3AS, SONE	NCBI
ATL3	25923	atlastin GTPase 3	HSN1F	Luo et al
ATM	472	ATM serine/threonine kinase	AT1, ATA, ATC, ATD, ATDC	NCBI
ATMIN	23300	ATM interactor	ASCIZ, ZNF822	NCBI
ATOX1	475	antioxidant 1 copper chaperone	ATX1, HAH1	NCBI
ATP13A3	79572	ATPase 13A3	AFURS1, PPH5	NCBI
ATP1A3	478	ATPase Na+/K+ transporting subunit alpha 3	AHC2, ATP1A1, CAPOS, DEE99, DYT12	NCBI
ATP1B3	483	ATPase Na+/K+ transporting subunit beta 3	ATPB-3, CD298	Luo et al
ATP1B4	23439	ATPase Na+/K+ transporting family member beta 4		NCBI
ATP2A2	488	ATPase sarcoplasmic/endoplasmic reticulum Ca2+ transporting 2	ATP2B, DAR, DD, SERCA2	Both
ATP2A3	489	ATPase sarcoplasmic/endoplasmic reticulum Ca2+ transporting 3	SERCA3	Both
ATP2B1	490	ATPase plasma membrane Ca2+ transporting 1	MRD66, PMCA1, PMCA1kb	NCBI
ATP5F1A	498	ATP synthase F1 subunit alpha	ATP5A, ATP5A1, ATP5AL2, ATPM, COXPD22	NCBI
ATP5F1B	506	ATP synthase F1 subunit beta	ATP5B, ATPMB, ATPSB, HEL-S-271, HUMOP2	NCBI
ATP5F1C	509	ATP synthase F1 subunit gamma	ATP5C, ATP5C1, ATP5CL1	NCBI
ATP5F1D	513	ATP synthase F1 subunit delta	ATP5D, MC5DN5	NCBI
ATP5ME	521	ATP synthase membrane subunit e	ATP5I, ATP5K	NCBI
ATP5PB	515	ATP synthase peripheral stalk-membrane subunit b	ATP5F1, PIG47	NCBI
ATP5PD	10476	ATP synthase peripheral stalk subunit d	APT5H, ATP5H, ATPQ	NCBI
ATP5PF	522	ATP synthase peripheral stalk subunit F6	ATP5, ATP5A, ATP5J, ATPM, CF6	NCBI
ATP5PO	539	ATP synthase peripheral stalk subunit OSCP	ATP5O, ATPO, HMC08D05, MC5DN7, OSCP	NCBI
ATP6AP1	537	ATPase H+ transporting accessory protein 1	16A, ATP6IP1, ATP6S1, Ac45, CF2	NCBI
ATP6AP2	10159	ATPase H+ transporting accessory protein 2	APT6M8-9, ATP6IP2, ATP6M8-9, CDG2R, ELDF10	Luo et al
ATP6V0A1	535	ATPase H+ transporting V0 subunit a1	ATP6N1, ATP6N1A, DEE104, NEDEBA, Stv1	NCBI
ATP6V0B	533	ATPase H+ transporting V0 subunit b	ATP6F, HATPL, VMA16	NCBI
ATP6V0C	527	ATPase H+ transporting V0 subunit c	ATP6C, ATP6L, ATPL, EPEO3, VATL	NCBI
ATP6V0D1	9114	ATPase H+ transporting V0 subunit d1	ATP6D, ATP6DV, P39, VATX, VMA6	NCBI
ATP6V1B1	525	ATPase H+ transporting V1 subunit B1	ATP6B1, DRTA2, RTA1B, VATB, VMA2	NCBI
ATP6V1B2	526	ATPase H+ transporting V1 subunit B2	ATP6B1B2, ATP6B2, DOOD, HO57, VATB	NCBI
ATP6V1G3	127124	ATPase H+ transporting V1 subunit G3	ATP6G3, Vma10	NCBI
ATP6V1H	51606	ATPase H+ transporting V1 subunit H	CGI-11, MSTP042, NBP1, SFD, SFDalpha	NCBI
ATP9B	374868	ATPase phospholipid transporting 9B (putative)	ATPASEP, ATPIIB, HUSSY-20, NEO1L, hMMR1	NCBI
ATRAID	51374	all-trans retinoic acid induced differentiation factor	APR--3, APR-3, APR3, C2orf28, HSPC013	NCBI
ATXN1	6310	ataxin 1	ATX1, D6S504E, SCA1	NCBI
ATXN10	25814	ataxin 10	ATX10, E46L, HUMEEP, SCA10	NCBI
ATXN2	6311	ataxin 2	ATX2, SCA2, TNRC13	NCBI
ATXN2L	11273	ataxin 2 like	A2D, A2LG, A2LP, A2RP	NCBI
AURKA	6790	aurora kinase A	AIK, ARK1, AURA, BTAK, PPP1R47	NCBI
AURKB	9212	aurora kinase B	AIK2, AIM-1, AIM1, ARK-2, ARK2	NCBI
AXIN1	8312	axin 1	AXIN, CMDOH, PPP1R49	NCBI
AXL	558	AXL receptor tyrosine kinase	ARK, AXL3, JTK11, Tyro7, UFO	NCBI
B2M	567	beta-2-microglobulin	AMYLD6, IMD43, MHC1D4	NCBI
B3GALNT1	8706	beta-1,3-N-acetylgalactosaminyltransferase 1 (Globoside blood group)	B3GALANT1, B3GALT3, GLCT3, GLOB, Gb4Cer	NCBI
B3GALT1	8708	beta-1,3-galactosyltransferase 1	beta3Gal-T1	NCBI
B3GALT2	8707	beta-1,3-galactosyltransferase 2	BETA3GALT2, GLCT2, beta3Gal-T2	NCBI
B3GALT4	8705	beta-1,3-galactosyltransferase 4	BETA3GALT4, GALT2, GALT4	NCBI
B3GALT5	10317	beta-1,3-galactosyltransferase 5	B3GalT-V, B3GalTx, B3T5, GLCT5, beta-1	NCBI
B3GAT1	27087	beta-1,3-glucuronyltransferase 1	CD57, GLCATP, GLCUATP, HNK1, LEU7	NCBI
B4GALNT4	338707	beta-1,4-N-acetyl-galactosaminyltransferase 4		NCBI
B4GALT1	2683	beta-1,4-galactosyltransferase 1	B4GAL-T1, CDG2D, CLDLFIB, GGTB2, GT1	NCBI
B4GALT2	8704	beta-1,4-galactosyltransferase 2	B4Gal-T2, B4Gal-T3, beta4Gal-T2	NCBI
B4GALT3	8703	beta-1,4-galactosyltransferase 3	beta4Gal-T3	NCBI
B4GALT4	8702	beta-1,4-galactosyltransferase 4	B4Gal-T4, beta4Gal-T4	NCBI
B4GALT6	9331	beta-1,4-galactosyltransferase 6	B4Gal-T6, beta4Gal-T6	NCBI
B4GAT1	11041	beta-1,4-glucuronyltransferase 1	B3GN-T1, B3GNT1, B3GNT6, BETA3GNTI, MDDGA13	NCBI
BACE1	23621	beta-secretase 1	ASP2, BACE, HSPC104	NCBI
BACE2	25825	beta-secretase 2	AEPLC, ALP56, ASP1, ASP21, BAE2	NCBI
BACH2	60468	BTB domain and CNC homolog 2	BTBD25, IMD60	NCBI
BAD	572	BCL2 associated agonist of cell death	BBC2, BCL2L8	NCBI
BAG1	573	BAG cochaperone 1	BAG-1, HAP, RAP46	NCBI
BAG3	9531	BAG cochaperone 3	BAG-3, BIS, CAIR-1, MFM6	NCBI
BAG6	7917	BAG cochaperone 6	BAG-6, BAT3, D6S52E, G3	Both
BAHD1	22893	bromo adjacent homology domain containing 1		NCBI
BAIAP2	10458	BAR/IMD domain containing adaptor protein 2	BAP2, FLAF3, IRSP53, WAML	NCBI
BAK1	578	BCL2 antagonist/killer 1	BAK, BAK-LIKE, BCL2L7, CDN1	NCBI
BANF1	8815	barrier to autointegration nuclear assembly factor 1	BAF, BCRP1, D14S1460, NGPS	NCBI
BANP	54971	BTG3 associated nuclear protein	BEND1, SMAR1, SMARBP1	NCBI
BARD1	580	BRCA1 associated RING domain 1		NCBI
BASP1	10409	brain abundant membrane attached signal protein 1	CAP-23, CAP23, NAP-22, NAP22	NCBI
BAX	581	BCL2 associated X, apoptosis regulator	BCL2L4	NCBI
BAZ1A	11177	bromodomain adjacent to zinc finger domain 1A	ACF1, WALp1, WCRF180, hACF1	NCBI
BAZ1B	9031	bromodomain adjacent to zinc finger domain 1B	WBSCR10, WBSCR9, WSTF	NCBI
BAZ2A	11176	bromodomain adjacent to zinc finger domain 2A	TIP5, WALp3	NCBI
BAZ2B	29994	bromodomain adjacent to zinc finger domain 2B	WALp4	NCBI
BBC3	27113	BCL2 binding component 3	JFY-1, JFY1, PUMA	NCBI
BCAP31	10134	B cell receptor associated protein 31	6C6-AG, BAP31, CDM, DDCH, DELXQ28	NCBI
BCAR1	9564	BCAR1 scaffold protein, Cas family member	CAS, CAS1, CASS1, CRKAS, P130Cas	NCBI
BCAS1	8537	brain enriched myelin associated protein 1	AIBC1, NABC1, PMES-2	NCBI
BCL11A	53335	BCL11 transcription factor A	CTIP1, DILOS, EVI9, HBFQTL5, SMARCM1	NCBI
BCL11B	64919	BCL11 transcription factor B	ATL1, ATL1-alpha, ATL1-beta, ATL1-delta, ATL1-gamma	NCBI
BCL2	596	BCL2 apoptosis regulator	Bcl-2, PPP1R50	NCBI
BCL2A1	597	BCL2 related protein A1	ACC-1, ACC-2, ACC1, ACC2, BCL2L5	NCBI
BCL2L1	598	BCL2 like 1	BCL-XL/S, BCL2L, BCLX, Bcl-X, PPP1R52	NCBI
BCL2L11	10018	BCL2 like 11	BAM, BIM, BOD	NCBI
BCL2L12	83596	BCL2 like 12		NCBI
BCL3	602	BCL3 transcription coactivator	BCL4, D19S37	NCBI
BCL6	604	BCL6 transcription repressor	BCL5, BCL6A, LAZ3, ZBTB27, ZNF51	NCBI
BCL7B	9275	BAF chromatin remodeling complex subunit BCL7B	SMARCJ2	NCBI
BCL9	607	BCL9 transcription coactivator	LGS	NCBI
BCLAF1	9774	BCL2 associated transcription factor 1	BTF, bK211L9.1	NCBI
BCR	613	BCR activator of RhoGEF and GTPase	ALL, BCR1, CML, D22S11, D22S662	NCBI
BDKRB2	624	bradykinin receptor B2	B2R, BK-2, BK2, BKR2, BRB2	NCBI
BDNF-AS	497258	BDNF antisense RNA	ANTI-BDNF, BDNF, BDNF-AS1, BDNFAS, BDNFOS	NCBI
BECN1	8678	beclin 1	ATG6, VPS30, beclin1	NCBI
BGLAP	632	bone gamma-carboxyglutamate protein	BGP, OC, OCN	NCBI
BICD2	23299	BICD cargo adaptor 2	SMALED2, SMALED2A, SMALED2B, bA526D8.1	NCBI
BID	637	BH3 interacting domain death agonist	FP497	NCBI
BIRC2	329	baculoviral IAP repeat containing 2	API1, HIAP2, Hiap-2, MIHB, RNF48	NCBI
BIRC3	330	baculoviral IAP repeat containing 3	AIP1, API2, CIAP2, HAIP1, HIAP1	NCBI
BIRC5	332	baculoviral IAP repeat containing 5	API4, EPR-1	NCBI
BLK	640	BLK proto-oncogene, Src family tyrosine kinase	MODY11	NCBI
BLM	641	BLM RecQ like helicase	BS, MGRISCE1, RECQ2, RECQL2, RECQL3	NCBI
BMAL1	406	basic helix-loop-helix ARNT like 1	ARNTL, ARNTL1, BMAL1c, JAP3, MOP3	NCBI
BMP1	649	bone morphogenetic protein 1	OI13, PCOLC, PCP, PCP2, TLD	NCBI
BMP2	650	bone morphogenetic protein 2	BDA2, BMP2A, SSFSC, SSFSC1	NCBI
BMP2K	55589	BMP2 inducible kinase	BIKE, HRIHFB2017	NCBI
BMP6	654	bone morphogenetic protein 6	IO, VGR, VGR1	NCBI
BMP7	655	bone morphogenetic protein 7	OP-1	NCBI
BMPR1A	657	bone morphogenetic protein receptor type 1A	10q23del, ACVRLK3, ALK-3, ALK3, BMPR-1A	NCBI
BMPR1B	658	bone morphogenetic protein receptor type 1B	ALK-6, ALK6, AMD3, AMDD, BDA1D	NCBI
BMPR2	659	bone morphogenetic protein receptor type 2	BMPR-II, BMPR3, BMR2, BRK-3, POVD1	NCBI
BMX	660	BMX non-receptor tyrosine kinase	ETK, PSCTK2, PSCTK3	NCBI
BNIP3	664	BCL2 interacting protein 3	HABON, NIP3	NCBI
BOP1	23246	BOP1 ribosomal biogenesis factor		NCBI
BPNT1	10380	3'(2'), 5'-bisphosphate nucleotidase 1	HEL20, HsPIP, PIP	NCBI
BRCA1	672	BRCA1 DNA repair associated	BRCAI, BRCC1, BROVCA1, FANCS, IRIS	NCBI
BRD1	23774	bromodomain containing 1	BRL, BRPF1, BRPF2	NCBI
BRD4	23476	bromodomain containing 4	CAP, CDLS6, FSHRG4, HUNK1, HUNKI	NCBI
BRD8	10902	bromodomain containing 8	SMAP, SMAP2, p120	NCBI
BRDT	676	bromodomain testis associated	BRD6, CT9, SPGF21	NCBI
BRINP2	57795	BMP/retinoic acid inducible neural specific 2	DBCCR1L2, FAM5B	NCBI
BSG	682	basigin (Ok blood group)	5F7, CD147, EMMPRIN, EMPRIN, HAb18G	NCBI
BST2	684	bone marrow stromal cell antigen 2	CD317, HM1.24, TETHERIN	NCBI
BTAF1	9044	B-TFIID TATA-box binding protein associated factor 1	MOT1, TAF(II)170, TAF172, TAFII170	NCBI
BTBD1	53339	BTB domain containing 1	C15orf1, NS5ATP8	NCBI
BTG2	7832	BTG anti-proliferation factor 2	APRO1, PC3, TIS21	NCBI
BTK	695	Bruton tyrosine kinase	AGMX1, AT, ATK, BPK, IGHD3	NCBI
BTLA	151888	B and T lymphocyte associated	BTLA1, CD272	NCBI
BTN3A3	10384	butyrophilin subfamily 3 member A3	BTF3, BTN3.3	NCBI
BTRC	8945	beta-transducin repeat containing E3 ubiquitin protein ligase	BETA-TRCP, FBW1A, FBXW1, FBXW1A, FWD1	NCBI
BUB1	699	BUB1 mitotic checkpoint serine/threonine kinase	BUB1A, BUB1L, MCPH30, hBUB1	NCBI
BUB1B	701	BUB1 mitotic checkpoint serine/threonine kinase B	BUB1beta, BUBR1, Bub1A, MAD3L, MVA1	NCBI
BUD31	8896	BUD31 homolog	Cwc14, EDG-2, EDG2, G10, YCR063W	NCBI
C12orf50	160419	chromosome 12 open reading frame 50		NCBI
C16orf54	283897	chromosome 16 open reading frame 54	SAIL	NCBI
C18orf21	83608	chromosome 18 open reading frame 21	HsT3108, PNAS-124, PNAS-131, XTP13	NCBI
C1D	10438	C1D nuclear receptor corepressor	LRP1, Rrp47, SUN-CoR, SUNCOR, hC1D	NCBI
C1QA	712	complement C1q A chain	C1QD1	NCBI
C1QB	713	complement C1q B chain	C1QD2	NCBI
C1QBP	708	complement C1q binding protein	COXPD33, GC1QBP, HABP1, SF2AP32, SF2p32	NCBI
C1QC	714	complement C1q C chain	C1Q-C, C1QD3, C1QG	NCBI
C1QTNF1	114897	C1q and TNF related 1	CTRP1, GIP, ZSIG37	NCBI
C1QTNF5	114902	C1q and TNF related 5	CTRP5, MFRP	NCBI
C1RL	51279	complement C1r subcomponent like	C1RL1, C1RLP, C1r-LP, CLSPa	NCBI
C2CD3	26005	C2 domain containing 3 centriole elongation regulator	OFD14	NCBI
C2orf49	79074	chromosome 2 open reading frame 49	asw	NCBI
C3	718	complement C3	AHUS5, ARMD9, ASP, C3a, C3b	NCBI
C3AR1	719	complement C3a receptor 1	AZ3B, C3AR, HNFAG09	NCBI
C4B	721	complement C4B (Chido/Rodgers blood group)	C4B1, C4B12, C4B2, C4B3, C4B5	NCBI
C4orf33	132321	chromosome 4 open reading frame 33		NCBI
C5	727	complement C5	C5D, C5a, C5b, CPAMD4, ECLZB	NCBI
C5AR1	728	complement C5a receptor 1	C5A, C5AR, C5R1, CD88	NCBI
CA12	771	carbonic anhydrase 12	CA-XII, CAXII, HsT18816, T18816	NCBI
CA2	760	carbonic anhydrase 2	CA-II, CAC, CAII, Car2, HEL-76	NCBI
CA5A	763	carbonic anhydrase 5A	CA5, CA5AD, CAV, CAVA, GS1-21A4.1	NCBI
CA9	768	carbonic anhydrase 9	CAIX, MN	NCBI
CABLES1	91768	Cdk5 and Abl enzyme substrate 1	CABL1, CABLES, HsT2563, IK3-1	NCBI
CACNG1	786	calcium voltage-gated channel auxiliary subunit gamma 1	CACNLG	NCBI
CACYBP	27101	calcyclin binding protein	GIG5, PNAS-107, S100A6BP, SIP	NCBI
CADPS2	93664	calcium dependent secretion activator 2	CAPS2	NCBI
CALCOCO1	57658	calcium binding and coiled-coil domain 1	Cocoa, PP13275, calphoglin	NCBI
CALCR	799	calcitonin receptor	CRT, CT-R, CTR, CTR1	NCBI
CALHM6	441168	calcium homeostasis modulator family member 6	C6orf187, FAM26F, INAM, dJ93H18.5	NCBI
CALM1	801	calmodulin 1	CALML2, CAM2, CAM3, CAMB, CAMC	NCBI
CALM2	805	calmodulin 2	CALM, CALML2, CAM1, CAM3, CAMC	NCBI
CALM3	808	calmodulin 3	CALM, CAM1, CAM2, CAMB, CPVT6	NCBI
CALML5	51806	calmodulin like 5	CLSP	NCBI
CALR	811	calreticulin	CALR1, CRT, HEL-S-99n, RO, SSA	Both
CALU	813	calumenin		Both
CAMK1	8536	calcium/calmodulin dependent protein kinase I	CAMKI	NCBI
CAMK1D	57118	calcium/calmodulin dependent protein kinase ID	CKLiK, CaM-K1, CaMKID	NCBI
CAMK2A	815	calcium/calmodulin dependent protein kinase II alpha	CAMKA, CaMKIINalpha, CaMKIIalpha, MRD53, MRT63	NCBI
CAMK2B	816	calcium/calmodulin dependent protein kinase II beta	CAM2, CAMK2, CAMKB, CaMKIIbeta, MRD54	NCBI
CAMK2G	818	calcium/calmodulin dependent protein kinase II gamma	CAMK, CAMK-II, CAMKG, MRD59	NCBI
CAMK4	814	calcium/calmodulin dependent protein kinase IV	CaMK IV, CaMK-GR, CaMKIV, caMK	NCBI
CAMKK2	10645	calcium/calmodulin dependent protein kinase kinase 2	CAMKK, CAMKKB	NCBI
CAMSAP3	57662	calmodulin regulated spectrin associated protein family member 3	KIAA1543, NEZHA, PPP1R80	NCBI
CAND2	23066	cullin associated and neddylation dissociated 2 (putative)	TIP120B, Tp120b	NCBI
CANT1	124583	calcium activated nucleotidase 1	DBQD, DBQD1, EDM7, SCAN-1, SCAN1	NCBI
CANX	821	calnexin	CNX, IP90, P90	Both
CAPN1	823	calpain 1	CANP, CANP1, CANPL1, SPG76, muCANP	NCBI
CAPN12	147968	calpain 12		NCBI
CAPN14	440854	calpain 14		NCBI
CAPN2	824	calpain 2	CANP2, CANPL2, CANPml, mCANP	NCBI
CAPN3	825	calpain 3	CANP3, CANPL3, LGMD2, LGMD2A, LGMDD4	NCBI
CAPN6	827	calpain 6	CANPX, CAPNX, CalpM, DJ914P14.1	NCBI
CAPN9	10753	calpain 9	GC36, nCL-4	NCBI
CAPRIN1	4076	cell cycle associated protein 1	CONDCAC, GPIAP1, GPIP137, GRIP137, M11S1	NCBI
CAPZA1	829	capping actin protein of muscle Z-line subunit alpha 1	CAPPA1, CAPZ, CAZ1	NCBI
CAPZB	832	capping actin protein of muscle Z-line subunit beta	CAPB, CAPPB, CAPZ	NCBI
CARD16	114769	caspase recruitment domain family member 16	COP, COP1, LLID-114769, PSEUDO-ICE	NCBI
CARM1	10498	coactivator associated arginine methyltransferase 1	PRMT4	NCBI
CARMIL1	55604	capping protein regulator and myosin 1 linker 1	CARMIL, CARMIL1a, LRRC16, LRRC16A, dJ501N12.1	NCBI
CARMIL2	146206	capping protein regulator and myosin 1 linker 2	CARMIL2b, IMD58, LRRC16C, RLTPR	Both
CASC3	22794	CASC3 exon junction complex subunit	BTZ, MLN51	NCBI
CASP1	834	caspase 1	ICE, IL1BC, P45	NCBI
CASP12	100506742	caspase 12 (gene/pseudogene)	CASP-12, CASP12P1	NCBI
CASP3	836	caspase 3	CPP32, CPP32B, SCA-1	NCBI
CASP6	839	caspase 6	CSP-6, MCH2, caspase-6	NCBI
CASP7	840	caspase 7	CASP-7, CMH-1, ICE-LAP3, LICE2, MCH3	NCBI
CASP8	841	caspase 8	ALPS2B, CAP4, Casp-8, FLICE, MACH	NCBI
CASP8AP2	9994	caspase 8 associated protein 2	CED-4, FLASH, RIP25	NCBI
CASP9	842	caspase 9	APAF-3, APAF3, ICE-LAP6, MCH6, PPP1R56	NCBI
CATSPER3	347732	cation channel sperm associated 3	CACRC	NCBI
CAV1	857	caveolin 1	BSCL3, CGL3, LCCNS, MSTP085, PPH3	NCBI
CAV2	858	caveolin 2	CAV	NCBI
CBFB	865	core-binding factor subunit beta	CLCD2, PEBP2B	Both
CBL	867	Cbl proto-oncogene	C-CBL, CBL2, FRA11B, NSLL, RNF55	NCBI
CBX2	84733	chromobox 2	CDCA6, M33, SRXY5	NCBI
CBX3	11335	chromobox 3	HECH, HP1-GAMMA, HP1Hs-gamma, HP1gamma	NCBI
CBX5	23468	chromobox 5	HEL25, HP1, HP1A, HP1alpha	NCBI
CC2D1A	54862	coiled-coil and C2 domain containing 1A	Aki-1, FREUD-1, Freud-1/Aki1, Lgd2, MRT3	NCBI
CCAR1	55749	cell division cycle and apoptosis regulator 1	uc.285+	NCBI
CCAR2	57805	cell cycle and apoptosis regulator 2	DBC-1, DBC1, KIAA1967, NET35, p30 DBC	Both
CCDC134	79879	coiled-coil domain containing 134	OI22	NCBI
CCDC32	90416	coiled-coil domain containing 32	C15orf57, CFNDS	NCBI
CCDC43	124808	coiled-coil domain containing 43		NCBI
CCDC47	57003	coiled-coil domain containing 47	GK001, MSTP041, THNS	NCBI
CCDC51	79714	coiled-coil domain containing 51	MITOK	NCBI
CCDC8	83987	coiled-coil domain containing 8	3M3, PPP1R20, p90	NCBI
CCL1	6346	C-C motif chemokine ligand 1	I-309, P500, SCYA1, SISe, TCA3	NCBI
CCL11	6356	C-C motif chemokine ligand 11	SCYA11	NCBI
CCL14	6358	C-C motif chemokine ligand 14	CC-1, CC-3, CKB1, HCC-1, HCC-1(1-74)	NCBI
CCL15-CCL14	348249	CCL15-CCL14 readthrough (NMD candidate)	CCL15, HCC-2, LKN-1, MIP-5, MIP5	NCBI
CCL19	6363	C-C motif chemokine ligand 19	CKb11, ELC, MIP-3b, MIP3B, SCYA19	NCBI
CCL2	6347	C-C motif chemokine ligand 2	GDCF-2, HC11, HSMCR30, MCAF, MCP-1	NCBI
CCL20	6364	C-C motif chemokine ligand 20	CKb4, Exodus, LARC, MIP-3-alpha, MIP-3a	NCBI
CCL21	6366	C-C motif chemokine ligand 21	6Ckine, CKb9, ECL, SCYA21, SLC	NCBI
CCL22	6367	C-C motif chemokine ligand 22	A-152E5.1, ABCD-1, DC/B-CK, MDC, SCYA22	NCBI
CCL23	6368	C-C motif chemokine ligand 23	CK-BETA-8, CKb8, Ckb-8, Ckb-8-1, MIP-3	NCBI
CCL24	6369	C-C motif chemokine ligand 24	Ckb-6, MPIF-2, MPIF2, SCYA24	NCBI
CCL26	10344	C-C motif chemokine ligand 26	IMAC, MIP-4a, MIP-4alpha, SCYA26, TSC-1	NCBI
CCL27	10850	C-C motif chemokine ligand 27	ALP, CTACK, CTAK, ESKINE, ILC	NCBI
CCL3	6348	C-C motif chemokine ligand 3	G0S19-1, LD78, LD78ALPHA, MIP-1-alpha, MIP1A	NCBI
CCL3L1	6349	C-C motif chemokine ligand 3 like 1	464.2, D17S1718, G0S19-2, LD78, LD78-beta(1-70)	NCBI
CCL3L3	414062	C-C motif chemokine ligand 3 like 3	464.2, D17S1718, G0S19-2, LD78, LD78BETA	NCBI
CCL4	6351	C-C motif chemokine ligand 4	ACT2, AT744.1, G-26, HC21, LAG-1	NCBI
CCL4L1	388372	C-C motif chemokine ligand 4 like 1	AT744.2, CCL4L, LAG-1, LAG1, MIP-1-beta	NCBI
CCL5	6352	C-C motif chemokine ligand 5	D17S136E, RANTES, SCYA5, SIS-delta, SISd	NCBI
CCL7	6354	C-C motif chemokine ligand 7	FIC, MARC, MCP-3, MCP3, NC28	NCBI
CCL8	6355	C-C motif chemokine ligand 8	HC14, MCP-2, MCP2, SCYA10, SCYA8	NCBI
CCM2	83605	CCM2 scaffold protein	C7orf22, OSM, PP10187	NCBI
CCN5	8839	cellular communication network factor 5	CT58, CTGF-L, WISP2	NCBI
CCNA1	8900	cyclin A1	CT146	NCBI
CCNA2	890	cyclin A2	CCN1, CCNA	NCBI
CCNB1	891	cyclin B1	CCNB	NCBI
CCNB2	9133	cyclin B2	HsT17299	NCBI
CCNB3	85417	cyclin B3	CYCB3	NCBI
CCNC	892	cyclin C	CycC, SRB11, hSRB11	NCBI
CCND1	595	cyclin D1	BCL1, D11S287E, PRAD1, U21B31	NCBI
CCND2	894	cyclin D2	KIAK0002, MPPH3	NCBI
CCND3	896	cyclin D3		NCBI
CCNE1	898	cyclin E1	CCNE, pCCNE1	NCBI
CCNG2	901	cyclin G2		NCBI
CCNH	902	cyclin H	CAK, CycH, p34, p37	NCBI
CCNI	10983	cyclin I	CCNI1, CYC1, CYI	NCBI
CCNK	8812	cyclin K	CPR4, IDDHDF	NCBI
CCNT1	904	cyclin T1	CCNT, CYCT1, HIVE1	NCBI
CCNT2	905	cyclin T2	CYCT2	NCBI
CCR1	1230	C-C motif chemokine receptor 1	CD191, CKR-1, CKR1, CMKBR1, HM145	NCBI
CCR2	729230	C-C motif chemokine receptor 2	CC-CKR-2, CCR-2, CCR2A, CCR2B, CD192	NCBI
CCR3	1232	C-C motif chemokine receptor 3	C C CKR3, CC-CKR-3, CD193, CKR 3, CKR3	NCBI
CCR5	1234	C-C motif chemokine receptor 5	CC-CKR-5, CCCKR5, CCR-5, CD195, CKR-5	NCBI
CCR6	1235	C-C motif chemokine receptor 6	BN-1, C-C CKR-6, CC-CKR-6, CCR-6, CD196	NCBI
CCR7	1236	C-C motif chemokine receptor 7	BLR2, CC-CKR-7, CCR-7, CD197, CDw197	NCBI
CCR8	1237	C-C motif chemokine receptor 8	CC-CKR-8, CCR-8, CDw198, CKRL1, CMKBR8	NCBI
CCRL2	9034	C-C motif chemokine receptor like 2	ACKR5, CKRX, CRAM, CRAM-A, CRAM-B	NCBI
CCT2	10576	chaperonin containing TCP1 subunit 2	99D8.1, CCT-beta, CCTB, HEL-S-100n, PRO1633	Both
CCT3	7203	chaperonin containing TCP1 subunit 3	CCT-gamma, CCTG, PIG48, TCP-1-gamma, TRIC5	Both
CCT4	10575	chaperonin containing TCP1 subunit 4	CCT-DELTA, Cctd, SRB	Both
CCT5	22948	chaperonin containing TCP1 subunit 5	CCT-epsilon, CCTE, HEL-S-69, HSNSP, PNAS-102	Both
CCT6A	908	chaperonin containing TCP1 subunit 6A	CCT-zeta, CCT-zeta-1, CCT6, Cctz, HTR3	Both
CCT7	10574	chaperonin containing TCP1 subunit 7	CCTETA, CCTH, NIP7-1, TCP1ETA	Both
CCT8	10694	chaperonin containing TCP1 subunit 8	C21orf112, Cctq, D21S246, PRED71	Both
CCZ1B	221960	CCZ1 homolog B, vacuolar protein trafficking and biogenesis associated	C7orf28A, C7orf28B, CCZ1, H_NH0577018.2	NCBI
CD101	9398	CD101 molecule	EWI-101, IGSF2, V7	NCBI
CD109	135228	CD109 molecule	CPAMD7, p180, r150	NCBI
CD151	977	CD151 molecule (Raph blood group)	EBS7, GP27, MER2, PETA-3, RAPH	NCBI
CD163	9332	CD163 molecule	M130, MM130, SCARI1	NCBI
CD163L1	283316	CD163 molecule like 1	CD163B, M160, SCARI2, STAR, WC1	NCBI
CD164	8763	CD164 molecule	DFNA66, MGC-24, MGC-24v, MUC-24, endolyn	NCBI
CD180	4064	CD180 molecule	LY64, Ly78, RP105	NCBI
CD19	930	CD19 molecule	B4, CVID3	NCBI
CD1A	909	CD1a molecule	CD1, FCB6, HTA1, R4, T6	NCBI
CD1C	911	CD1c molecule	BDCA1, CD1, CD1A, R7	NCBI
CD1D	912	CD1d molecule	CD1A, R3, R3G1	NCBI
CD2	914	CD2 molecule	LFA-2, SRBC, T11	NCBI
CD207	50489	CD207 molecule	CLEC4K	NCBI
CD209	30835	CD209 molecule	CDSIGN, CLEC4L, DC-SIGN, DC-SIGN1, hDC-SIGN	NCBI
CD22	933	CD22 molecule	SIGLEC-2, SIGLEC2	NCBI
CD226	10666	CD226 molecule	DNAM-1, DNAM1, PTA1, TLiSA1	NCBI
CD244	51744	CD244 molecule	2B4, NAIL, NKR2B4, Nmrk, SLAMF4	NCBI
CD247	919	CD247 molecule	CD3-ZETA, CD3H, CD3Q, CD3Z, CD3ZETA	NCBI
CD248	57124	CD248 molecule	CD164L1, TEM1	NCBI
CD27	939	CD27 molecule	S152, S152. LPFS2, T14, TNFRSF7, Tp55	NCBI
CD274	29126	CD274 molecule	B7-H, B7H1, PD-L1, PDCD1L1, PDCD1LG1	NCBI
CD28	940	CD28 molecule	IMD123, Tp44	NCBI
CD2AP	23607	CD2 associated protein	CMS	NCBI
CD300A	11314	CD300a molecule	CLM-8, CMRF-35-H9, CMRF-35H, CMRF35-H, CMRF35-H9	NCBI
CD302	9936	CD302 molecule	BIMLEC, CLEC13A, DCL-1, DCL1	NCBI
CD320	51293	CD320 molecule	8D6, 8D6A, TCBLR, TCII-R, TCN2R	NCBI
CD33	945	CD33 molecule	CD33rSiglec, SIGLEC-3, SIGLEC3, p67	NCBI
CD34	947	CD34 molecule		NCBI
CD36	948	CD36 molecule (CD36 blood group)	BDPLT10, CHDS7, FAT, GP3B, GP4	NCBI
CD37	951	CD37 molecule	GP52-40, TSPAN26	NCBI
CD38	952	CD38 molecule	ADPRC 1, ADPRC1, cADPR1	NCBI
CD3D	915	CD3 delta subunit of T-cell receptor complex	CD3-DELTA, CD3DELTA, IMD19, T3D	Both
CD3E	916	CD3 epsilon subunit of T-cell receptor complex	CD3epsilon, IMD18, T3E, TCRE	Both
CD3G	917	CD3 gamma subunit of T-cell receptor complex	CD3-GAMMA, CD3GAMMA, IMD17, T3G	NCBI
CD4	920	CD4 molecule	CD4mut, IMD79, Leu-3, OKT4D, T4	NCBI
CD40	958	CD40 molecule	Bp50, CDW40, TNFRSF5, p50	NCBI
CD40LG	959	CD40 ligand	CD154, CD40L, HIGM1, IGM, IMD3	NCBI
CD44	960	CD44 molecule (IN blood group)	CDW44, CSPG8, ECM-III, ECMR-III, H-CAM	NCBI
CD46	4179	CD46 molecule	AHUS2, MCP, MIC10, TLX, TRA2.10	NCBI
CD47	961	CD47 molecule	IAP, MER6, OA3	NCBI
CD48	962	CD48 molecule	BCM1, BLAST, BLAST1, MEM-102, SLAMF2	NCBI
CD5	921	CD5 molecule	LEU1, T1	NCBI
CD53	963	CD53 molecule	MOX44, TSPAN25	NCBI
CD55	1604	CD55 molecule (Cromer blood group)	CHAPLE, CR, CROM, DAF, TC	NCBI
CD58	965	CD58 molecule	LFA-3, LFA3, ag3	NCBI
CD59	966	CD59 molecule (CD59 blood group)	16.3A5, 1F5, EJ16, EJ30, EL32	NCBI
CD5L	922	CD5 molecule like	AIM, API6, CT-2, PRO229, SP-ALPHA	NCBI
CD63	967	CD63 molecule	AD1, HOP-26, ME491, MLA1, OMA81H	NCBI
CD69	969	CD69 molecule	AIM, BL-AC/P26, CLEC2C, EA1, GP32/28	NCBI
CD7	924	CD7 molecule	GP40, LEU-9, TP41, Tp40	NCBI
CD74	972	CD74 molecule	CLIP, DHLAG, HLADG, II, Ia-GAMMA	NCBI
CD79A	973	CD79a molecule	IGA, IGAlpha, MB-1, MB1	NCBI
CD79B	974	CD79b molecule	AGM6, B29, IGB, Igbeta	NCBI
CD80	941	CD80 molecule	B7, B7-1, B7.1, BB1, CD28LG	NCBI
CD81	975	CD81 molecule	CVID6, S5.7, TAPA1, TSPAN28	NCBI
CD82	3732	CD82 molecule	4F9, C33, GR15, IA4, KAI1	NCBI
CD83	9308	CD83 molecule	BL11, HB15	NCBI
CD86	942	CD86 molecule	B7-2, B7.2, B70, CD28LG2, LAB72	NCBI
CD8A	925	CD8 subunit alpha	CD8, CD8alpha, IMD116, Leu2, p32	NCBI
CD8B	926	CD8 subunit beta	CD8B1, CD8beta, LEU2, LY3, LYT3	NCBI
CD9	928	CD9 molecule	BTCC-1, DRAP-27, MIC3, MRP-1, TSPAN-29	NCBI
CD99	4267	CD99 molecule (Xg blood group)	HBA71, MIC2, MIC2X, MIC2Y, MSK5X	NCBI
CD99L2	83692	CD99 molecule like 2	CD99B, MIC2L1	NCBI
CDC16	8881	cell division cycle 16	ANAPC6, APC6, CDC16Hs, CUT9	NCBI
CDC20	991	cell division cycle 20	CDC20A, OOMD14, OZEMA14, bA276H19.3, p55CDC	NCBI
CDC25A	993	cell division cycle 25A	CDC25A2	NCBI
CDC25B	994	cell division cycle 25B		NCBI
CDC25C	995	cell division cycle 25C	CDC25, PPP1R60	NCBI
CDC34	997	cell division cycle 34, ubiqiutin conjugating enzyme	E2-CDC34, UBC3, UBCH3, UBE2R1	NCBI
CDC37	11140	cell division cycle 37, HSP90 cochaperone	P50CDC37	NCBI
CDC40	51362	cell division cycle 40	EHB3, PCH15, PRP17, PRPF17	NCBI
CDC42	998	cell division cycle 42	CDC42Hs, G25K, TKS	NCBI
CDC42EP3	10602	CDC42 effector protein 3	BORG2, CEP3, UB1	NCBI
CDC5L	988	cell division cycle 5 like	CDC5, CDC5-LIKE, CEF1, PCDC5RP, dJ319D22.1	NCBI
CDC6	990	cell division cycle 6	CDC18L, HsCDC18, HsCDC6, MGORS5	NCBI
CDCA7L	55536	cell division cycle associated 7 like	JPO2, R1, RAM2	NCBI
CDH2	1000	cadherin 2	ACOGS, ADHD8, ARVD14, CD325, CDHN	NCBI
CDH22	64405	cadherin 22	C20orf25, dJ998H6.1	NCBI
CDH23	64072	cadherin related 23	CDHR23, PITA5, USH1D	NCBI
CDH5	1003	cadherin 5	7B4, CD144	NCBI
CDIPT	10423	CDP-diacylglycerol--inositol 3-phosphatidyltransferase	PIS, PIS1	NCBI
CDK1	983	cyclin dependent kinase 1	CDC2, CDC28A, P34CDC2	NCBI
CDK10	8558	cyclin dependent kinase 10	ALSAS, PISSLRE	NCBI
CDK11B	984	cyclin dependent kinase 11B	CDC2L1, CDK11, CDK11-p110, CDK11-p46, CDK11-p58	NCBI
CDK13	8621	cyclin dependent kinase 13	CDC2L, CDC2L5, CHDFIDD, CHED, hCDK13	NCBI
CDK14	5218	cyclin dependent kinase 14	PFTAIRE1, PFTK1	NCBI
CDK16	5127	cyclin dependent kinase 16	PCTAIRE, PCTAIRE1, PCTGAIRE, PCTK1	NCBI
CDK18	5129	cyclin dependent kinase 18	PCTAIRE, PCTAIRE3, PCTK3	NCBI
CDK2	1017	cyclin dependent kinase 2	CDKN2, p33(CDK2)	NCBI
CDK4	1019	cyclin dependent kinase 4	CMM3, PSK-J3	NCBI
CDK5	1020	cyclin dependent kinase 5	LIS7, PSSALRE	NCBI
CDK5R1	8851	cyclin dependent kinase 5 regulatory subunit 1	CDK5P35, CDK5R, NCK5A, p23, p25	NCBI
CDK5R2	8941	cyclin dependent kinase 5 regulatory subunit 2	NCK5AI, P39, p39nck5ai	NCBI
CDK6	1021	cyclin dependent kinase 6	MCPH12, PLSTIRE	NCBI
CDK7	1022	cyclin dependent kinase 7	CAK, CAK1, CDKN7, HCAK, MO15	NCBI
CDK8	1024	cyclin dependent kinase 8	IDDHBA, K35	NCBI
CDK9	1025	cyclin dependent kinase 9	C-2k, CDC2L4, CTK1, PITALRE, TAK	NCBI
CDKAL1	54901	CDK5 regulatory subunit associated protein 1 like 1		Both
CDKN1B	1027	cyclin dependent kinase inhibitor 1B	CDKN4, KIP1, MEN1B, MEN4, P27KIP1	NCBI
CDKN2A	1029	cyclin dependent kinase inhibitor 2A	ARF, CAI2, CDK4I, CDKN2, CMM2	NCBI
CDO1	1036	cysteine dioxygenase type 1	CDO-I	NCBI
CDPF1	150383	cysteine rich DPF motif domain containing 1	C22orf40, CDKN1A	NCBI
CDT1	81620	chromatin licensing and DNA replication factor 1	DUP, RIS2	NCBI
CDV3	55573	CDV3 homolog	H41	NCBI
CDX2	1045	caudal type homeobox 2	CDX-3, CDX2/AS, CDX3	NCBI
CEACAM1	634	CEA cell adhesion molecule 1	BGP, BGP1, BGPI	NCBI
CEACAM4	1089	CEA cell adhesion molecule 4	CGM7, CGM7_HUMAN, NCA	NCBI
CEBPA	1050	CCAAT enhancer binding protein alpha	C/EBP-alpha, CEBP	NCBI
CEBPB	1051	CCAAT enhancer binding protein beta	C/EBP-beta, IL6DBP, NF-IL6, TCF5	NCBI
CEBPD	1052	CCAAT enhancer binding protein delta	C/EBP-delta, CELF, CRP3, NF-IL6-beta	NCBI
CEBPE	1053	CCAAT enhancer binding protein epsilon	C/EBP-epsilon, CRP1, IMD108, SGD1, c/EBP epsilon	NCBI
CEBPG	1054	CCAAT enhancer binding protein gamma	GPE1BP, IG/EBP-1	NCBI
CEL	1056	carboxyl ester lipase	BAL, BSDL, BSSL, CELL, CEase	NCBI
CELA1	1990	chymotrypsin like elastase 1	ELA1	NCBI
CENPA	1058	centromere protein A	CENP-A, CenH3	NCBI
CENPF	1063	centromere protein F	CENF, CILD31, PRO1779, STROMS, hcp-1	NCBI
CENPH	64946	centromere protein H		NCBI
CENPK	64105	centromere protein K	AF5alpha, CENP-K, FKSG14, P33, Solt	NCBI
CEP170	9859	centrosomal protein 170	FAM68A, KAB, KIAA0470	Both
CEP57	9702	centrosomal protein 57	MVA2, PIG8, TSP57	NCBI
CEP85	64793	centrosomal protein 85	CCDC21	NCBI
CEPT1	10390	choline/ethanolamine phosphotransferase 1		NCBI
CERS2	29956	ceramide synthase 2	L3, LASS2, SP260, TMSG1	NCBI
CERS3	204219	ceramide synthase 3	ARCI9, LASS3	NCBI
CETN1	1068	centrin 1	CEN1, CETN	NCBI
CETN2	1069	centrin 2	CALT, CEN2	NCBI
CETN3	1070	centrin 3	CDC31, CEN3	NCBI
CFAP144	440585	cilia and flagella associated protein 144	FAM183A	NCBI
CFB	629	complement factor B	AHUS4, ARMD14, BF, BFD, CFAB	NCBI
CFH	3075	complement factor H	AHUS1, AMBP1, ARMD4, ARMS1, CFHL3	NCBI
CFHR5	81494	complement factor H related 5	CFHL5, CFHR5D, FHR-5, FHR5	NCBI
CFL2	1073	cofilin 2	NEM7	NCBI
CFLAR	8837	CASP8 and FADD like apoptosis regulator	CASH, CASP8AP1, CLARP, Casper, FLAME	NCBI
CFP	5199	complement factor properdin	BFD, PFC, PFD, PROPERDIN	NCBI
CGAS	115004	cyclic GMP-AMP synthase	C6orf150, D4, MB21D1, h-cGAS	NCBI
CGREF1	10669	cell growth regulator with EF-hand domain 1	CGR11	NCBI
CH25H	9023	cholesterol 25-hydroxylase	C25H	NCBI
CHADL	150356	chondroadherin like	SLRR4B	NCBI
CHAF1A	10036	chromatin assembly factor 1 subunit A	CAF-1, CAF1, CAF1B, CAF1P150, P150	NCBI
CHAMP1	283489	chromosome alignment maintaining phosphoprotein 1	C13orf8, CAMP, CHAMP, MRD40, NEDHILD	NCBI
CHCHD1	118487	coiled-coil-helix-coiled-coil-helix domain containing 1	C10orf34, C2360, MRP-S37, mS37	NCBI
CHD3	1107	chromodomain helicase DNA binding protein 3	Mi-2a, Mi2-ALPHA, SNIBCPS, ZFH	NCBI
CHEK1	1111	checkpoint kinase 1	CHK1, OZEMA21	NCBI
CHEK2	11200	checkpoint kinase 2	CDS1, CHK2, HuCds1, LFS2, PP1425	NCBI
CHI3L1	1116	chitinase 3 like 1	ASRT7, CGP-39, GP-39, GP39, HC-gp39	NCBI
CHI3L2	1117	chitinase 3 like 2	CHIL2, YKL-39, YKL39	NCBI
CHID1	66005	chitinase domain containing 1	GL008, SI-CLP, SICLP	Both
CHKB-CPT1B	386593	CHKB-CPT1B readthrough (NMD candidate)	CHKL-CPT1B, CPT1-M, CPT1B, CPTI-M	NCBI
CHMP1B	57132	charged multivesicular body protein 1B	C10orf2, C18-ORF2, C18orf2, CHMP1.5, Vps46-2	NCBI
CHMP2A	27243	charged multivesicular body protein 2A	BC-2, BC2, CHMP2, VPS2, VPS2A	NCBI
CHMP2B	25978	charged multivesicular body protein 2B	ALS17, CHMP2.5, DMT1, FTDALS7, VPS2-2	NCBI
CHMP4A	29082	charged multivesicular body protein 4A	C14orf123, CHMP4, CHMP4B, HSPC134, SHAX2	NCBI
CHMP4B	128866	charged multivesicular body protein 4B	C20orf178, CHMP4A, CTPP3, CTRCT31, SNF7	NCBI
CHMP4C	92421	charged multivesicular body protein 4C	SNF7-3, Shax3, VPS32C	NCBI
CHMP5	51510	charged multivesicular body protein 5	C9orf83, CGI-34, HSPC177, PNAS-2, SNF7DC2	NCBI
CHMP6	79643	charged multivesicular body protein 6	VPS20	NCBI
CHMP7	91782	charged multivesicular body protein 7		NCBI
CHN1	1123	chimerin 1	ARHGAP2, CHN, DURS2, NC, RHOGAP2	NCBI
CHORDC1	26973	cysteine and histidine rich domain containing 1	CHP1	NCBI
CHPF2	54480	chondroitin polymerizing factor 2	CSGLCA-T, CSGlcAT, ChSy-3, chPF-2	Both
CHRFAM7A	89832	CHRNA7 (exons 5-10) and FAM7A (exons A-E) fusion	CHRNA7, CHRNA7-DR1, D-10, NACHRA7	NCBI
CHRM3	1131	cholinergic receptor muscarinic 3	EGBRS, HM3, PBS, m3AChR	NCBI
CHRNA1	1134	cholinergic receptor nicotinic alpha 1 subunit	ACHRA, ACHRD, CHRNA, CMS1A, CMS1B	NCBI
CHRNA7	1139	cholinergic receptor nicotinic alpha 7 subunit	CHRNA7-2, NACHRA7	NCBI
CHRNB1	1140	cholinergic receptor nicotinic beta 1 subunit	ACHRB, CHRNB, CMS1D, CMS2A, CMS2C	NCBI
CHRNB2	1141	cholinergic receptor nicotinic beta 2 subunit	EFNL3, nAChRB2	NCBI
CHST1	8534	carbohydrate sulfotransferase 1	C6ST, GST-1, KS6ST, KSGal6ST, KSST	NCBI
CHST10	9486	carbohydrate sulfotransferase 10	HNK-1ST, HNK1ST	NCBI
CHST13	166012	carbohydrate sulfotransferase 13	C4ST3	NCBI
CHST14	113189	carbohydrate sulfotransferase 14	ATCS, D4ST1, EDSMC1, HNK1ST	NCBI
CHST2	9435	carbohydrate sulfotransferase 2	C6ST, GST-2, GST2, Gn6ST-1, HEL-S-75	NCBI
CHST3	9469	carbohydrate sulfotransferase 3	C6ST, C6ST1, HSD	NCBI
CHST4	10164	carbohydrate sulfotransferase 4	GST3, GlcNAc6ST2, HECGLCNAC6ST, LSST	NCBI
CHST5	23563	carbohydrate sulfotransferase 5	I-GlcNAc-6-ST, I-GlcNAc6ST, glcNAc6ST-3, gn6st-3, hIGn6ST	NCBI
CHST6	4166	carbohydrate sulfotransferase 6	C-GlcNAc6ST, GST4-beta, MCDC1, glcNAc6ST-5, gn6st-5	NCBI
CHST7	56548	carbohydrate sulfotransferase 7	C6ST-2, GST-5	NCBI
CHST8	64377	carbohydrate sulfotransferase 8	GALNAC4ST1, GalNAc4ST, PSS3	NCBI
CHST9	83539	carbohydrate sulfotransferase 9	GALNAC4ST-2, GalNAc4ST2	NCBI
CHUK	1147	component of inhibitor of nuclear factor kappa B kinase complex	BPS2, IKBKA, IKK-1, IKK-alpha, IKK1	NCBI
CIAO1	9391	cytosolic iron-sulfur assembly component 1	CIA1, MMDS10, WDR39	NCBI
CIAO2B	51647	cytosolic iron-sulfur assembly component 2B	CGI-128, CIA2B, FAM96B, MIP18	NCBI
CIB1	10519	calcium and integrin binding 1	CIB, CIBP, EV3, KIP1, PRKDCIP	NCBI
CIB2	10518	calcium and integrin binding family member 2	DFNB48, KIP2, USH1J	NCBI
CIITA	4261	class II major histocompatibility complex transactivator	C2TA, CIITAIV, MHC2D1, MHC2TA, NLRA	NCBI
CIMAP1A	113746	ciliary microtubule associated protein 1A	CT135, ODF3, SHIPPO1, TISP50	NCBI
CIRBP	1153	cold inducible RNA binding protein	CIRP	NCBI
CISD1	55847	CDGSH iron sulfur domain 1	C10orf70, MDS029, ZCD1, mitoNEET	NCBI
CISH	1154	cytokine inducible SH2 containing protein	BACTS2, CIS, CIS-1, G18, SOCS	NCBI
CKAP4	10970	cytoskeleton associated protein 4	CLIMP-63, CLIMP63, ERGIC-63, p63	Both
CKAP5	9793	cytoskeleton associated protein 5	CHTOG, MSPS, TOG, TOGp, ch-TOG	NCBI
CKLF	51192	chemokine like factor	C32, CKLF1, CKLF2, CKLF3, CKLF4	NCBI
CKMT1A	548596	creatine kinase, mitochondrial 1A	CKMT1, U-MtCK, mia-CK	NCBI
CKMT1B	1159	creatine kinase, mitochondrial 1B	CKMT, CKMT1, UMTCK	NCBI
CLCA1	1179	chloride channel accessory 1	CACC, CACC1, CLCRG1, CaCC-1, GOB5	NCBI
CLCA2	9635	chloride channel accessory 2	CACC, CACC3, CLCRG2, CaCC-3	NCBI
CLCA4	22802	chloride channel accessory 4	CaCC, CaCC2	NCBI
CLDN1	9076	claudin 1	CLD1, ILVASC, SEMP1	NCBI
CLDN10	9071	claudin 10	CPETRL3, HELIX, OSP-L, OSPL	NCBI
CLDN12	9069	claudin 12		NCBI
CLDN2	9075	claudin 2	OAZON, claudin-2	NCBI
CLDN3	1365	claudin 3	C7orf1, CPE-R2, CPETR2, HRVP1, RVP1	NCBI
CLDN4	1364	claudin 4	CPE-R, CPER, CPETR, CPETR1, WBSCR8	NCBI
CLDN5	7122	claudin 5	AWAL, BEC1, CPETRL1, TMDVCF, TMVCF	NCBI
CLDN6	9074	claudin 6		NCBI
CLDN7	1366	claudin 7	CEPTRL2, CLDN-7, CPETRL2, Hs.84359, claudin-1	NCBI
CLDND1	56650	claudin domain containing 1	C3orf4, CLDN-25, GENX-3745, Z38	NCBI
CLEC10A	10462	C-type lectin domain containing 10A	CD301, CLECSF13, CLECSF14, HML, HML2	NCBI
CLEC2A	387836	C-type lectin domain family 2 member A	INPE5792, KACL, PILAR, UNQ5792	NCBI
CLEC2D	29121	C-type lectin domain family 2 member D	CLAX, LLT1, OCIL	NCBI
CLEC4A	50856	C-type lectin domain family 4 member A	CD367, CLECSF6, DCIR, DDB27, HDCGC13P	NCBI
CLEC4C	170482	C-type lectin domain family 4 member C	BDCA-2, BDCA2, CD303, CLECSF11, CLECSF7	NCBI
CLEC4G	339390	C-type lectin domain family 4 member G	DTTR431, LP2698, LSECtin, UNQ431	NCBI
CLEC4M	10332	C-type lectin domain family 4 member M	CD209L, CD299, DC-SIGN2, DC-SIGNR, DCSIGNR	NCBI
CLIC1	1192	chloride intracellular channel 1	CL1C1, CLCNL1, G6, NCC27	Both
CLINT1	9685	clathrin interactor 1	CLINT, ENTH, EPN4, EPNR	NCBI
CLIP3	25999	CAP-Gly domain containing linker protein 3	CLIPR-59, CLIPR59, RSNL1	NCBI
CLMN	79789	calmin		NCBI
CLN3	1201	CLN3 lysosomal/endosomal transmembrane protein, battenin	BTN1, BTS, JNCL	NCBI
CLN6	54982	CLN6 transmembrane ER protein	CLN4A, CLN6A, HsT18960, nclf	NCBI
CLNS1A	1207	chloride nucleotide-sensitive channel 1A	CLCI, CLNS1B, ICln	NCBI
CLOCK	9575	clock circadian regulator	KAT13D, bHLHe8	NCBI
CLPS	1208	colipase		NCBI
CLPTM1	1209	CLPTM1 regulator of GABA type A receptor forward trafficking		Both
CLPTM1L	81037	CLPTM1 like	CRR9	Luo et al
CLSTN1	22883	calsyntenin 1	ALC-ALPHA, CDHR12, CST-1, CSTN1, PIK3CD	NCBI
CLSTN3	9746	calsyntenin 3	CDHR14, CSTN3, alcbeta	Luo et al
CLTA	1211	clathrin light chain A	LCA	NCBI
CLTB	1212	clathrin light chain B	LCB	NCBI
CLTC	1213	clathrin heavy chain	CHC, CHC17, CLH-17, CLTCL2, Hc	NCBI
CLTCL1	8218	clathrin heavy chain like 1	CHC22, CLH22, CLTCL, CLTD	NCBI
CMC4	100272147	C-X9-C motif containing 4	C6.1B, MTCP1, MTCP1B, MTCP1NB, p8	NCBI
CMKLR1	1240	chemerin chemokine-like receptor 1	CHEMERINR, ChemR23, DEZ, ERV1, RVER1	NCBI
CMKLR2	2825	chemerin chemokine-like receptor 2	GPR1	NCBI
CMTM2	146225	CKLF like MARVEL transmembrane domain containing 2	CKLFSF2	NCBI
CNNM3	26505	cyclin and CBS domain divalent metal cation transport mediator 3	ACDP3	Luo et al
CNOT6	57472	CCR4-NOT transcription complex subunit 6	CCR4, Ccr4a	NCBI
CNRIP1	25927	cannabinoid receptor interacting protein 1	C2orf32, CRIP-1, CRIP1	NCBI
CNST	163882	consortin, connexin sorting protein	C1orf71, PPP1R64	NCBI
CNTN1	1272	contactin 1	CMYO12, CMYP12, F3, GP135, MYPCN	NCBI
CNTNAP1	8506	contactin associated protein 1	CASPR, CHN3, CNTNAP, NRXN4, P190	NCBI
COA7	65260	cytochrome c oxidase assembly factor 7	C1orf163, RESA1, SCAN3, SELRC1	NCBI
COA8	84334	cytochrome c oxidase assembly factor 8	APOP, APOP1, APOPT1, C14orf153, MC4DN17	NCBI
COASY	80347	Coenzyme A synthase	DPCK, NBIA6, NBP, PCH12, PPAT	NCBI
COG2	22796	component of oligomeric golgi complex 2	CDG2Q, LDLC	NCBI
COG3	83548	component of oligomeric golgi complex 3	CDG2BB, SEC34	NCBI
COG4	25839	component of oligomeric golgi complex 4	CDG2J, COD1, SWILS	NCBI
COL1A1	1277	collagen type I alpha 1 chain	CAFYD, EDSARTH1, EDSC, OI1, OI2	NCBI
COL1A2	1278	collagen type I alpha 2 chain	EDSARTH2, EDSCV, OI4	NCBI
COL3A1	1281	collagen type III alpha 1 chain	EDS4A, EDSVASC, PMGEDSV	NCBI
COL4A1	1282	collagen type IV alpha 1 chain	BSVD, BSVD1, COL4A1s, PADMAL, RATOR	NCBI
COL4A2	1284	collagen type IV alpha 2 chain	BSVD2, ICH, POREN2	NCBI
COL4A3	1285	collagen type IV alpha 3 chain	ATS2, ATS3, ATS3A, ATS3B, BFH2	NCBI
COL4A4	1286	collagen type IV alpha 4 chain	ATS2, BFH, BFH1, CA44	NCBI
COL4A5	1287	collagen type IV alpha 5 chain	ASLN, ATS, ATS1, CA54	NCBI
COL4A6	1288	collagen type IV alpha 6 chain	CXDELq22.3, DELXq22.3, DFNX6	NCBI
COL5A1	1289	collagen type V alpha 1 chain	EDSC, EDSCL1, FMDMF	NCBI
COLEC12	81035	collectin subfamily member 12	CLP1, NSR2, SCARA4, SRCL	NCBI
COLGALT1	79709	collagen beta(1-O)galactosyltransferase 1	BSVD3, ColGalT 1, GLT25D1	Both
COLGALT2	23127	collagen beta(1-O)galactosyltransferase 2	C1orf17, ColGalT 2, GLT25D2	NCBI
COMT	1312	catechol-O-methyltransferase	HEL-S-98n	NCBI
COPA	1314	COPI coat complex subunit alpha	AILJK, HEP-COP, alpha-COP	NCBI
COPB1	1315	COPI coat complex subunit beta 1	BARMACS, COPB	NCBI
COPB2	9276	COPI coat complex subunit beta 2	MCPH19, OPDD, beta'-COP	Both
COPS2	9318	COP9 signalosome subunit 2	ALIEN, CSN2, SGN2, TRIP15	NCBI
COPS3	8533	COP9 signalosome subunit 3	CSN3, SGN3	NCBI
COPS4	51138	COP9 signalosome subunit 4	CSN4, SGN4	NCBI
COPS5	10987	COP9 signalosome subunit 5	CSN5, JAB1, MOV-34, SGN5	NCBI
COPS6	10980	COP9 signalosome subunit 6	CSN6, MOV34-34KD	NCBI
COPS8	10920	COP9 signalosome subunit 8	COP9, CSN8, SGN8	NCBI
COPZ1	22818	COPI coat complex subunit zeta 1	CGI-120, COPZ, HSPC181, zeta-COP, zeta1-COP	NCBI
CORIN	10699	corin, serine peptidase	ATC2, CMH30, CRN, Lrp4, PEE5	NCBI
COX16	51241	cytochrome c oxidase assembly factor COX16	C14orf112, HSPC203, MC4DN22, hCOX16	NCBI
COX18	285521	cytochrome c oxidase assembly factor COX18	COX18HS, OXA1L2	NCBI
COX4I1	1327	cytochrome c oxidase subunit 4I1	COX IV-1, COX4, COX4-1, COXIV, COXIV-1	NCBI
COX5A	9377	cytochrome c oxidase subunit 5A	COX, COX-VA, MC4DN20, VA	NCBI
COX5B	1329	cytochrome c oxidase subunit 5B	COXVB	NCBI
COX6A1	1337	cytochrome c oxidase subunit 6A1	CMTRID, COX6A, COX6AL	NCBI
COX6A2	1339	cytochrome c oxidase subunit 6A2	COX6AH, COXVIAH, COXVIa-M, MC4DN18	NCBI
COX6B1	1340	cytochrome c oxidase subunit 6B1	COX6B, COXG, COXVIb1, MC4DN7	NCBI
COX6B2	125965	cytochrome c oxidase subunit 6B2	COXVIB2, CT59	NCBI
COX6C	1345	cytochrome c oxidase subunit 6C		NCBI
COX7A1	1346	cytochrome c oxidase subunit 7A1	COX7A, COX7AH, COX7AM	NCBI
COX7A2	1347	cytochrome c oxidase subunit 7A2	COX7AL, COX7AL1, COXVIIAL, COXVIIa-L, VIIAL	NCBI
COX7A2L	9167	cytochrome c oxidase subunit 7A2 like	COX7AR, COX7RP, EB1, SCAF1, SCAFI	NCBI
COX7B	1349	cytochrome c oxidase subunit 7B	APLCC, LSDMCA2	NCBI
COX7B2	170712	cytochrome c oxidase subunit 7B2		NCBI
COX7C	1350	cytochrome c oxidase subunit 7C		NCBI
COX8A	1351	cytochrome c oxidase subunit 8A	COX, COX8, COX8-2, COX8L, MC4DN15	NCBI
COX8C	341947	cytochrome c oxidase subunit 8C	COX8-3	NCBI
CP	1356	ceruloplasmin	AB073614, CP-2	NCBI
CPAMD8	27151	C3 and PZP like alpha-2-macroglobulin domain containing 8	ASGD8, K-CAP, VIP	NCBI
CPM	1368	carboxypeptidase M		NCBI
CPNE2	221184	copine 2	COPN2, CPN2	NCBI
CPNE3	8895	copine 3	CPN3, PRO1071	NCBI
CPSF1	29894	cleavage and polyadenylation specific factor 1	CPSF160, HSU37012, MYP27, P/cl.18	NCBI
CPSF2	53981	cleavage and polyadenylation specific factor 2	CPSF100	NCBI
CPSF3	51692	cleavage and polyadenylation specific factor 3	CPSF-73, CPSF73, NEDMHS, NEDMHSN	NCBI
CPSF6	11052	cleavage and polyadenylation specific factor 6	CFIM, CFIM68, CFIM72, HPBRII-4, HPBRII-7	NCBI
CPSF7	79869	cleavage and polyadenylation specific factor 7	CFIm59	NCBI
CPT1A	1374	carnitine palmitoyltransferase 1A	CPT1, CPT1-L, L-CPT1	NCBI
CPT1C	126129	carnitine palmitoyltransferase 1C	CATL1, CPT I-C, CPT1-B, CPT1P, CPTI-B	NCBI
CPT2	1376	carnitine palmitoyltransferase 2	CPT1, CPTASE, IIAE4	NCBI
CPVL	54504	carboxypeptidase vitellogenic like	HVLP	NCBI
CR1	1378	complement C3b/C4b receptor 1 (Knops blood group)	C3BR, C4BR, CD35, KN	NCBI
CR2	1380	complement C3d receptor 2	C3DR, CD21, CR, CVID7, SLEB9	NCBI
CREB1	1385	cAMP responsive element binding protein 1	CREB, CREB-1	NCBI
CREB3L4	148327	cAMP responsive element binding protein 3 like 4	AIBZIP, ATCE1, CREB3, CREB4, JAL	NCBI
CREBBP	1387	CREB binding protein	CBP, KAT3A, MKHK1, RSTS, RSTS1	NCBI
CREM	1390	cAMP responsive element modulator	CREM-2, ICER, hCREM-2	NCBI
CRIM1	51232	cysteine rich transmembrane BMP regulator 1	CRIM-1, S52	NCBI
CRIPAK	285464	cysteine rich PAK1 inhibitor		NCBI
CRLF1	9244	cytokine receptor like factor 1	CISS, CISS1, CLF, CLF-1, NR6	NCBI
CRLF2	64109	cytokine receptor like factor 2	CRL2, CRLF2Y, TSLPR	NCBI
CRTAC1	55118	cartilage acidic protein 1	ASPIC, ASPIC1, CEP-68, CEP68, LOTUS	NCBI
CRTAP	10491	cartilage associated protein	CASP, LEPREL3, OI7, P3H5	Luo et al
CRTC1	23373	CREB regulated transcription coactivator 1	MAML2, MECT1, Mam-2, TORC-1, TORC1	NCBI
CRTC2	200186	CREB regulated transcription coactivator 2	TORC-2, TORC2	NCBI
CRTC3	64784	CREB regulated transcription coactivator 3	TORC-3, TORC3	NCBI
CRYAB	1410	crystallin alpha B	CMD1II, CRYA2, CTPP2, CTRCT16, HEL-S-101	NCBI
CRYGS	1427	crystallin gamma S	CRYG8, CTRCT20	NCBI
CRYZ	1429	crystallin zeta		NCBI
CSDE1	7812	cold shock domain containing E1	D1S155E, UNR	NCBI
CSE1L	1434	chromosome segregation 1 like	CAS, CSE1, XPO2	NCBI
CSF1	1435	colony stimulating factor 1	CSF-1, MCSF, PG-M-CSF	NCBI
CSF1R	1436	colony stimulating factor 1 receptor	BANDDOS, C-FMS, CD115, CSF-1R, CSFR	NCBI
CSF2	1437	colony stimulating factor 2	CSF, GMCSF	NCBI
CSF2RA	1438	colony stimulating factor 2 receptor subunit alpha	CD116, CDw116, CSF2R, CSF2RAX, CSF2RAY	NCBI
CSF3	1440	colony stimulating factor 3	C17orf33, CSF3OS, GCSF	NCBI
CSK	1445	C-terminal Src kinase		NCBI
CSNK1G1	53944	casein kinase 1 gamma 1	CK1gamma1	NCBI
CSNK1G3	1456	casein kinase 1 gamma 3	CKI-gamma 3, CSNK1G3L	NCBI
CSNK2A2	1459	casein kinase 2 alpha 2	CK2A2, CK2alpha', CSNK2A1	NCBI
CSNK2B	1460	casein kinase 2 beta	CK2B, CK2N, CSK2B, Ckb1, Ckb2	NCBI
CSPP1	79848	centrosome and spindle pole associated protein 1	CSPP, CSPP-L, JBTS21	NCBI
CSRP1	1465	cysteine and glycine rich protein 1	CRP, CRP1, CSRP, CYRP, D1S181E	NCBI
CST3	1471	cystatin C	ARMD11, HEL-S-2	NCBI
CST9L	128821	cystatin 9 like	CTES7B, bA218C14.1	NCBI
CSTB	1476	cystatin B	CPI-B, CST6, EPM1, EPM1A, PME	NCBI
CSTF2	1478	cleavage stimulation factor subunit 2	CSTF64, CstF-64, XLID113	NCBI
CSTF3	1479	cleavage stimulation factor subunit 3	CSTF-77	NCBI
CT47A11	255313	cancer/testis antigen family 47 member A11	CT47.11	NCBI
CTBP1	1487	C-terminal binding protein 1	BARS, HADDTS	NCBI
CTCF	10664	CCCTC-binding factor	CFAP108, FAP108, MRD21	NCBI
CTDP1	9150	CTD phosphatase subunit 1	CCFDN, FCP1	NCBI
CTHRC1	115908	collagen triple helix repeat containing 1		Both
CTLA4	1493	cytotoxic T-lymphocyte associated protein 4	ALPS5, CD, CD152, CELIAC3, CTLA-4	NCBI
CTNNA1	1495	catenin alpha 1	CAP102, MDBS2, MDPT2	NCBI
CTNNA2	1496	catenin alpha 2	CAP-R, CAPR, CDCBM9, CT114, CTNR	NCBI
CTNNA3	29119	catenin alpha 3	ARVD13, VR22	NCBI
CTNNB1	1499	catenin beta 1	CTNNB, EVR7, MRD19, NEDSDV, armadillo	NCBI
CTPS1	1503	CTP synthase 1	CTPS, GATD5, GATD5A, IMD24	NCBI
CTR9	9646	CTR9 homolog, Paf1/RNA polymerase II complex component	SH2BP1, TSBP, p150, p150TSP	NCBI
CTSA	5476	cathepsin A	GLB2, GSL, NGBE, PPCA, PPGB	NCBI
CTSB	1508	cathepsin B	APPS, CPSB, KWE, RECEUP	NCBI
CTSC	1075	cathepsin C	CPPI, DPP-I, DPP1, DPPI, HMS	Both
CTSD	1509	cathepsin D	CLN10, CPSD, HEL-S-130P	NCBI
CTSE	1510	cathepsin E	CATE	NCBI
CTSH	1512	cathepsin H	ACC-4, ACC-5, ACC4, ACC5, CPSB	NCBI
CTSK	1513	cathepsin K	CTS02, CTSO, CTSO1, CTSO2, PKND	NCBI
CTSL	1514	cathepsin L	CATL, CTSL1, MEP	NCBI
CTSS	1520	cathepsin S		NCBI
CTSV	1515	cathepsin V	CATL2, CTSL2, CTSU	NCBI
CTSW	1521	cathepsin W	LYPN	Both
CTSZ	1522	cathepsin Z	CTSX	NCBI
CTTN	2017	cortactin	EMS1	NCBI
CUL1	8454	cullin 1		NCBI
CUL2	8453	cullin 2		Both
CUL4A	8451	cullin 4A		NCBI
CUL4B	8450	cullin 4B	CUL-4B, MRXHF2, MRXS15, MRXSC, SFM2	NCBI
CUL5	8065	cullin 5	CUL-5, VACM-1, VACM1	NCBI
CX3CL1	6376	C-X3-C motif chemokine ligand 1	ABCD-3, C3Xkine, CXC3, CXC3C, NTN	NCBI
CX3CR1	1524	C-X3-C motif chemokine receptor 1	CCRL1, CMKBRL1, CMKDR1, GPR13, GPRV28	NCBI
CXCL1	2919	C-X-C motif chemokine ligand 1	FSP, GRO1, GROa, MGSA, MGSA-a	NCBI
CXCL10	3627	C-X-C motif chemokine ligand 10	C7, IFI10, INP10, IP-10, SCYB10	NCBI
CXCL11	6373	C-X-C motif chemokine ligand 11	H174, I-TAC, IP-9, IP9, SCYB11	NCBI
CXCL12	6387	C-X-C motif chemokine ligand 12	IRH, PBSF, SCYB12, SDF1, TLSF	NCBI
CXCL13	10563	C-X-C motif chemokine ligand 13	ANGIE, ANGIE2, BCA-1, BCA1, BLC	NCBI
CXCL14	9547	C-X-C motif chemokine ligand 14	BMAC, BRAK, KEC, KS1, MIP-2g	NCBI
CXCL16	58191	C-X-C motif chemokine ligand 16	CXCLG16, SR-PSOX, SRPSOX	NCBI
CXCL2	2920	C-X-C motif chemokine ligand 2	CINC-2a, GRO2, GROb, MGSA-b, MIP-2a	NCBI
CXCL3	2921	C-X-C motif chemokine ligand 3	CINC-2b, GRO3, GROg, MIP-2b, MIP2B	NCBI
CXCL5	6374	C-X-C motif chemokine ligand 5	ENA-78, SCYB5	NCBI
CXCL6	6372	C-X-C motif chemokine ligand 6	CKA-3, GCP-2, GCP2, SCYB6	NCBI
CXCL8	3576	C-X-C motif chemokine ligand 8	GCP-1, GCP1, IL8, LECT, LUCT	NCBI
CXCL9	4283	C-X-C motif chemokine ligand 9	CMK, Humig, MIG, SCYB9, crg-10	NCBI
CXCR1	3577	C-X-C motif chemokine receptor 1	C-C, C-C-CKR-1, CD128, CD181, CDw128a	NCBI
CXCR2	3579	C-X-C motif chemokine receptor 2	CD182, CDw128b, CMKAR2, IL8R2, IL8RA	NCBI
CXCR3	2833	C-X-C motif chemokine receptor 3	CD182, CD183, CKR-L2, CMKAR3, GPR9	NCBI
CXCR4	7852	C-X-C motif chemokine receptor 4	CD184, D2S201E, FB22, HM89, HSY3RR	NCBI
CXCR5	643	C-X-C motif chemokine receptor 5	BLR1, CD185, MDR15	NCBI
CXCR6	10663	C-X-C motif chemokine receptor 6	BONZO, CD186, CDw186, STRL33, TYMSTR	NCBI
CXXC1	30827	CXXC finger protein 1	2410002I16Rik, 5830420C16Rik, CFP1, CGBP, HsT2645	NCBI
CXXC4	80319	CXXC finger protein 4	IDAX	NCBI
CYB5B	80777	cytochrome b5 type B	CYB5-M, CYPB5M, OMB5	NCBI
CYB5R3	1727	cytochrome b5 reductase 3	B5R, DIA1	Both
CYBA	1535	cytochrome b-245 alpha chain	CGD4, p22-PHOX	NCBI
CYBB	1536	cytochrome b-245 beta chain	AMCBX2, CGD, CGDX, GP91-1, GP91-PHOX	NCBI
CYCS	54205	cytochrome c, somatic	CYC, HCS, THC4	NCBI
CYFIP2	26999	cytoplasmic FMR1 interacting protein 2	DEE65, EIEE65, PIR121	NCBI
CYGB	114757	cytoglobin	HGB, NOD, STAP	NCBI
CYLD	1540	CYLD lysine 63 deubiquitinase	BRSS, CDMT, CYLD1, CYLDI, EAC	NCBI
CYP1B1	1545	cytochrome P450 family 1 subfamily B member 1	ASGD6, CP1B, CYPIB1, GLC3A, P4501B1	NCBI
CYP27B1	1594	cytochrome P450 family 27 subfamily B member 1	CP2B, CYP1, CYP1alpha, CYP27B, P450c1	NCBI
CYP2B6	1555	cytochrome P450 family 2 subfamily B member 6	CPB6, CYP2B, CYP2B7, CYP2B7P, CYPIIB6	NCBI
CYP2C8	1558	cytochrome P450 family 2 subfamily C member 8	CPC8, CYP2C8DM, CYPIIC8, MP-12/MP-20	NCBI
CYP2D7	1564	cytochrome P450 family 2 subfamily D member 7 (gene/pseudogene)	CYP2D, CYP2D6, CYP2D7AP, CYP2D7P, CYP2D7P1	NCBI
CYP2E1	1571	cytochrome P450 family 2 subfamily E member 1	CPE1, CYP2E, P450-J, P450C2E	NCBI
CYP3A4	1576	cytochrome P450 family 3 subfamily A member 4	CP33, CP34, CYP3A, CYP3A3, CYPIIIA3	NCBI
CYP3A7	1551	cytochrome P450 family 3 subfamily A member 7	CP37, CYPIIIA7, P-450(HFL33), P-450111A7, P450-HFLA	NCBI
CYP46A1	10858	cytochrome P450 family 46 subfamily A member 1	CP46, CYP46	NCBI
CYP4F11	57834	cytochrome P450 family 4 subfamily F member 11	CYPIVF11	NCBI
CYP51A1	1595	cytochrome P450 family 51 subfamily A member 1	CP51, CYP51, CYPL1, LDM, P450-14DM	NCBI
CYRIA	81553	CYFIP related Rac1 interactor A	CYRI-A, FAM49A	NCBI
CYSLTR1	10800	cysteinyl leukotriene receptor 1	CYSLT1, CYSLT1R, CYSLTR, HMTMF81	NCBI
CYSRT1	375791	cysteine rich tail 1	C9orf169	NCBI
DAB2	1601	DAB adaptor protein 2	DOC-2, DOC2	NCBI
DAD1	1603	defender against cell death 1	OST2	NCBI
DAG1	1605	dystroglycan 1	156DAG, A3a, AGRNR, DAG, LGMDR16	NCBI
DAGLB	221955	diacylglycerol lipase beta	DAGLBETA, KCCR13L	NCBI
DAND5	199699	DAN domain BMP antagonist family member 5	CER2, CERL2, CKTSF1B3, COCO, CRL2	NCBI
DAPK2	23604	death associated protein kinase 2	DRP-1, DRP1	NCBI
DARS1	1615	aspartyl-tRNA synthetase 1	DARS, HBSL, aspRS	NCBI
DAXX	1616	death domain associated protein	BING2, DAP6, EAP1, SMIM40	NCBI
DAZAP1	26528	DAZ associated protein 1		NCBI
DAZAP2	9802	DAZ associated protein 2	PRTB	NCBI
DBN1	1627	drebrin 1	D0S117E	NCBI
DCAF1	9730	DDB1 and CUL4 associated factor 1	RIP, VPRBP	NCBI
DCAF11	80344	DDB1 and CUL4 associated factor 11	GL014, PRO2389, WDR23	NCBI
DCAF16	54876	DDB1 and CUL4 associated factor 16	C4orf30	NCBI
DCAF8	50717	DDB1 and CUL4 associated factor 8	GAN2, H326, WDR42A	NCBI
DCBLD1	285761	discoidin, CUB and LCCL domain containing 1	dJ94G16.1	NCBI
DCP1A	55802	decapping mRNA 1A	HSA275986, Nbla00360, SMAD4IP1, SMIF	NCBI
DCP1B	196513	decapping mRNA 1B	DCP1	NCBI
DCP2	167227	decapping mRNA 2	NUDT20	NCBI
DCTN1	1639	dynactin subunit 1	DAP-150, DP-150, HMND14, P135	NCBI
DCTN2	10540	dynactin subunit 2	DCTN50, DYNAMITIN, HEL-S-77, RBP50	NCBI
DCX	1641	doublecortin	DBCN, DC, LISX, SCLH, XLIS	NCBI
DDA1	79016	DET1 and DDB1 associated 1	C19orf58, PCIA1	NCBI
DDB1	1642	damage specific DNA binding protein 1	DDBA, UV-DDB1, WHIKERS, XAP1, XPCE	Both
DDB2	1643	damage specific DNA binding protein 2	DDBB, UV-DDB2, XPE	NCBI
DDIT3	1649	DNA damage inducible transcript 3	AltDDIT3, C/EBPzeta, CEBPZ, CHOP, CHOP-10	NCBI
DDO	8528	D-aspartate oxidase	DASOX, DASPO, DDO-1, DDO-2	NCBI
DDOST	1650	dolichyl-diphosphooligosaccharide--protein glycosyltransferase non-catalytic subunit	AGER1, CDG1R, GATD6, OKSWcl45, OST	Both
DDR2	4921	discoidin domain receptor tyrosine kinase 2	MIG20a, NTRKR3, TKT, TYRO10, WRCN	NCBI
DDX1	1653	DEAD-box helicase 1	DBP-RB, UKVH5d	NCBI
DDX10	1662	DEAD-box helicase 10	Dbp4, HRH-J8	NCBI
DDX11	1663	DEAD/H-box helicase 11	CHL1, CHLR1, KRG2, WABS	NCBI
DDX17	10521	DEAD-box helicase 17	P72, RH70	NCBI
DDX18	8886	DEAD-box helicase 18	Has1, MrDb	NCBI
DDX20	11218	DEAD-box helicase 20	DP103, GEMIN3	NCBI
DDX23	9416	DEAD-box helicase 23	PRPF28, SNRNP100, U5-100K, U5-100KD, prp28	NCBI
DDX24	57062	DEAD-box helicase 24		NCBI
DDX27	55661	DEAD-box helicase 27	DRS1, Drs1p, HSPC259, PP3241, RHLP	NCBI
DDX28	55794	DEAD-box helicase 28	MDDX28	NCBI
DDX39B	7919	DExD-box helicase 39B	BAT1, D6S81E, UAP56	NCBI
DDX3X	1654	DEAD-box helicase 3 X-linked	CAP-Rf, DBX, DDX14, DDX3, HLP2	NCBI
DDX46	9879	DEAD-box helicase 46	PRPF5, Prp5	NCBI
DDX47	51202	DEAD-box helicase 47	E4-DBP, HQ0256, MSTP162, RRP3	NCBI
DDX49	54555	DEAD-box helicase 49	Dbp8, R27090_2	NCBI
DDX5	1655	DEAD-box helicase 5	G17P1, HLR1, HUMP68, p68	NCBI
DDX50	79009	DExD-box helicase 50	GU2, GUB, RH-II/GuB, mcdrh	NCBI
DDX52	11056	DExD-box helicase 52	HUSSY19, ROK1	NCBI
DDX53	168400	DEAD-box helicase 53	CAGE, CT26	NCBI
DDX55	57696	DEAD-box helicase 55		NCBI
DDX56	54606	DEAD-box helicase 56	DDX21, DDX26, NOH61	NCBI
DDX6	1656	DEAD-box helicase 6	HLR2, IDDILF, P54, RCK, Rck/p54	NCBI
DDX60	55601	DExD/H-box helicase 60		NCBI
DDX60L	91351	DExD/H-box 60 like		NCBI
DEFA1	1667	defensin alpha 1	DEF1, DEFA2, HNP-1, HP-1, HP1	NCBI
DEFA3	1668	defensin alpha 3	DEF3, HNP-3, HNP3, HP-3, HP3	NCBI
DEFA4	1669	defensin alpha 4	DEF4, HNP-4, HP-4, HP4	NCBI
DEFA5	1670	defensin alpha 5	DEF5, HD-5	NCBI
DEFA6	1671	defensin alpha 6	DEF6, HD-6	NCBI
DEFB103B	55894	defensin beta 103B	BD-3, DEFB-3, DEFB103, DEFB3, HBD-3	NCBI
DEFB131A	644414	defensin beta 131A	DEFB-31, DEFB131	NCBI
DEFB4A	1673	defensin beta 4A	BD-2, DEFB-2, DEFB102, DEFB2, DEFB4	NCBI
DEPDC5	9681	DEP domain containing 5, GATOR1 subcomplex subunit	DEE111, DEP.5, FFEVF, FFEVF1, FPEVF	NCBI
DES	1674	desmin	CDCD3, CSM1, CSM2, LGMD1D, LGMD1E	NCBI
DFFA	1676	DNA fragmentation factor subunit alpha	DFF-45, DFF1, ICAD	NCBI
DFFB	1677	DNA fragmentation factor subunit beta	CAD, CPAN, DFF-40, DFF2, DFF40	Both
DGKD	8527	diacylglycerol kinase delta	DGK-delta, DGKdelta, dgkd-2	NCBI
DGKK	139189	diacylglycerol kinase kappa		NCBI
DHCR24	1718	24-dehydrocholesterol reductase	DCE, Nbla03646, SELADIN1, seladin-1	Both
DHCR7	1717	7-dehydrocholesterol reductase	SLOS	Both
DHDDS	79947	dehydrodolichyl diphosphate synthase subunit	CIT, CPT, DEDSM, DS, HDS	NCBI
DHRS9	10170	dehydrogenase/reductase 9	3-alpha-HSD, 3ALPHA-HSD, RDH-TBE, RDH15, RDHL	NCBI
DHX15	1665	DEAH-box helicase 15	DBP1, DDX15, PRP43, PRPF43, PrPp43p	NCBI
DHX16	8449	DEAH-box helicase 16	DBP2, DDX16, NMOAS, PRO2014, PRP8	NCBI
DHX30	22907	DExH-box helicase 30	DDX30, NEDMIAL, RETCOR	NCBI
DHX33	56919	DEAH-box helicase 33	DDX33	NCBI
DHX36	170506	DEAH-box helicase 36	DDX36, G4R1, MLEL1, RHAU	NCBI
DHX58	79132	DExH-box helicase 58	D11LGP2, D11lgp2e, LGP2, RLR-3	NCBI
DHX8	1659	DEAH-box helicase 8	DDX8, Dhr2, HRH1, PRP22, PRPF22	NCBI
DHX9	1660	DExH-box helicase 9	DDX9, LKP, NDH2, NDHII, RHA	NCBI
DIABLO	56616	diablo IAP-binding mitochondrial protein	DFNA64, SMAC	NCBI
DIAPH1	1729	diaphanous related formin 1	DFNA1, DIA1, DRF1, LFHL1, SCBMS	NCBI
DICER1	23405	dicer 1, ribonuclease III	DCR1, Dicer, Dicer1e, GLOW, HERNA	NCBI
DIMT1	27292	DIM1 rRNA methyltransferase and ribosome maturation factor	DIM1, DIMT1L, HSA9761, HUSSY5	NCBI
DKC1	1736	dyskerin pseudouridine synthase 1	CBF5, CHINE1, DKC, DKCX, NAP57	NCBI
DKK1	22943	dickkopf WNT signaling pathway inhibitor 1	DKK-1, SK	NCBI
DLG1	1739	discs large MAGUK scaffold protein 1	DLGH1, SAP-97, SAP97, hdlg	NCBI
DLGAP1	9229	DLG associated protein 1	DAP-1, DAP-1-ALPHA, DAP-1-BETA, DAP1, DLGAP1A	NCBI
DLGAP3	58512	DLG associated protein 3	DAP3, SAPAP3, SPAPA3	NCBI
DLGAP4	22839	DLG associated protein 4	DAP-4, DAP4, DLP4, SAPAP-4, SAPAP4	NCBI
DLST	1743	dihydrolipoamide S-succinyltransferase	DLTS, KGD2, PGL7, PPGL7	NCBI
DMBT1	1755	deleted in malignant brain tumors 1	GP340, SAG, SALSA, muclin	NCBI
DMXL1	1657	Dmx like 1		NCBI
DNAH8	1769	dynein axonemal heavy chain 8	ATPase, SPGF46, hdhc9	NCBI
DNAJA1	3301	DnaJ heat shock protein family (Hsp40) member A1	DJ-2, DjA1, HDJ2, HSDJ, HSJ-2	Both
DNAJA2	10294	DnaJ heat shock protein family (Hsp40) member A2	CPR3, DJ3, DJA2, DNAJ, DNJ3	Both
DNAJB1	3337	DnaJ heat shock protein family (Hsp40) member B1	HSPF1, Hdj1, Hsp40, RSPH16B, Sis1	NCBI
DNAJB11	51726	DnaJ heat shock protein family (Hsp40) member B11	ABBP-2, ABBP2, DJ9, Dj-9, EDJ	Both
DNAJB2	3300	DnaJ heat shock protein family (Hsp40) member B2	CMT2T, DSMA5, HMNR5, HSJ-1, HSJ1	NCBI
DNAJB4	11080	DnaJ heat shock protein family (Hsp40) member B4	CMYO21, CMYP21, DNAJW, DjB4, HLJ1	NCBI
DNAJB6	10049	DnaJ heat shock protein family (Hsp40) member B6	DJ4, DnaJ, HHDJ1, HSJ-2, HSJ2	NCBI
DNAJC10	54431	DnaJ heat shock protein family (Hsp40) member C10	ERdj5, JPDI, MTHr, PDIA19	Both
DNAJC22	79962	DnaJ heat shock protein family (Hsp40) member C22	wus	NCBI
DNAJC3	5611	DnaJ heat shock protein family (Hsp40) member C3	ACPHD, ERdj6, HP58, P58, P58IPK	Both
DNAJC5	80331	DnaJ heat shock protein family (Hsp40) member C5	CLN4, CLN4B, CSP, DNAJC5A, NCL	NCBI
DNAJC7	7266	DnaJ heat shock protein family (Hsp40) member C7	DJ11, DJC7, TPR2, TTC2	NCBI
DNAJC8	22826	DnaJ heat shock protein family (Hsp40) member C8	HSPC331, SPF31	NCBI
DNAL1	83544	dynein axonemal light chain 1	C14orf168, CILD16, LC1	NCBI
DNASE2	1777	deoxyribonuclease 2, lysosomal	AIPCS, DNASE2A, DNL, DNL2	NCBI
DNER	92737	delta/notch like EGF repeat containing	UNQ26, bet	NCBI
DNM1	1759	dynamin 1	DEE31, DEE31A, DEE31B, DNM, EIEE31	NCBI
DNM1L	10059	dynamin 1 like	DLP1, DRP1, DVLP, DYMPLE, EMPF	NCBI
DNM2	1785	dynamin 2	CMT2M, CMTDI1, CMTDIB, DI-CMTB, DYN2	NCBI
DNM3	26052	dynamin 3	Dyna III	NCBI
DNMT1	1786	DNA methyltransferase 1	ADCADN, AIM, CXXC9, DNMT, HSN1E	NCBI
DNMT3A	1788	DNA methyltransferase 3 alpha	DNMT3A2, HESJAS, M.HsaIIIA, TBRS	NCBI
DNMT3B	1789	DNA methyltransferase 3 beta	FSHD4, ICF, ICF1, M.HsaIIIB	NCBI
DOCK10	55619	dedicator of cytokinesis 10	DRIP2, Nbla10300, ZIZ3	NCBI
DOCK2	1794	dedicator of cytokinesis 2	IMD40	NCBI
DOCK8-AS1	157983	DOCK8 antisense RNA 1	C9orf66	NCBI
DOHH	83475	deoxyhypusine hydroxylase	HLRC1, NEDMVIC, hDOHH	NCBI
DOK6	220164	docking protein 6	DOK5L, HsT3226	NCBI
DOK7	285489	docking protein 7	C4orf25, CMS10, CMS1B, FADS3	NCBI
DOT1L	84444	DOT1 like histone lysine methyltransferase	DOT1, KMT4	NCBI
DPEP2	64174	dipeptidase 2	MBD2	NCBI
DPEP3	64180	dipeptidase 3	MBD3	NCBI
DPM1	8813	dolichyl-phosphate mannosyltransferase subunit 1, catalytic	CDGIE, MPDS	NCBI
DPP4	1803	dipeptidyl peptidase 4	ADABP, ADCP2, CD26, DPPIV, TP103	NCBI
DPT	1805	dermatopontin	TRAMP	NCBI
DPY19L1	23333	dpy-19 like C-mannosyltransferase 1		NCBI
DPY19L3	147991	dpy-19 like C-mannosyltransferase 3		NCBI
DPYSL2	1808	dihydropyrimidinase like 2	CRMP-2, CRMP2, DHPRP2, DRP-2, DRP2	NCBI
DPYSL5	56896	dihydropyrimidinase like 5	CRAM, CRMP-5, CRMP5, CV2, RTSC4	NCBI
DR1	1810	down-regulator of transcription 1	NC2, NC2-BETA, NC2B, NCB2	NCBI
DRD1	1812	dopamine receptor D1	D1R, DADR, DRD1A	NCBI
DROSHA	29102	drosha ribonuclease III	ETOHI2, HSA242976, RANSE3L, RN3, RNASE3L	NCBI
DSC2	1824	desmocollin 2	ARVD11, CDHF2, DG2, DGII/III, DSC3	NCBI
DSG2	1829	desmoglein 2	CDHF5, HDGC	NCBI
DSPP	1834	dentin sialophosphoprotein	DFNA39, DGI1, DMP3, DPP, DSP	NCBI
DSTN	11034	destrin, actin depolymerizing factor	ACTDP, ADF, HEL32, bA462D18.2	NCBI
DTD1	92675	D-aminoacyl-tRNA deacylase 1	C20orf88, DTD, DUE-B, DUEB, HARS2	NCBI
DTNA	1837	dystrobrevin alpha	D18S892E, DRP3, DTN, DTN-A, LVNC1	NCBI
DTX4	23220	deltex E3 ubiquitin ligase 4	RNF155	NCBI
DUOX2	50506	dual oxidase 2	LNOX2, NOXEF2, P138-TOX, TDH6, THOX2	NCBI
DUSP11	8446	dual specificity phosphatase 11	PIR1	NCBI
DUSP12	11266	dual specificity phosphatase 12	DUSP1, YVH1	NCBI
DUSP16	80824	dual specificity phosphatase 16	MKP-7, MKP7	NCBI
DUSP4	1846	dual specificity phosphatase 4	HVH2, MKP-2, MKP2, TYP	NCBI
DUT	1854	deoxyuridine triphosphatase	BMFDMS, dUTPase	NCBI
DVL1	1855	dishevelled segment polarity protein 1	DRS2, DVL, DVL1L1, DVL1P1	NCBI
DYNC1H1	1778	dynein cytoplasmic 1 heavy chain 1	CDCBM13, CMT2O, DHC1, DHC1a, DNCH1	NCBI
DYNC1I1	1780	dynein cytoplasmic 1 intermediate chain 1	DNCI1, DNCIC1	NCBI
DYNC1I2	1781	dynein cytoplasmic 1 intermediate chain 2	DIC74, DNCI2, IC2, NEDMIBA	NCBI
DYNC1LI1	51143	dynein cytoplasmic 1 light intermediate chain 1	DLC-A, DLIC-1, DNCLI1, LIC1	NCBI
DYNC1LI2	1783	dynein cytoplasmic 1 light intermediate chain 2	DNCLI2, LIC2	NCBI
DYNC2H1	79659	dynein cytoplasmic 2 heavy chain 1	ATD3, DHC1b, DHC2, DNCH2, DYH1B	NCBI
DYNC2LI1	51626	dynein cytoplasmic 2 light intermediate chain 1	CGI-60, D2LIC, LIC3	NCBI
DYNLL1	8655	dynein light chain LC8-type 1	DLC1, DLC8, DNCL1, DNCLC1, LC8	NCBI
DYNLT1	6993	dynein light chain Tctex-type 1	CW-1, TCTEL1, TCTEX1, tctex-1	NCBI
DYRK2	8445	dual specificity tyrosine phosphorylation regulated kinase 2		NCBI
DYSF	8291	dysferlin	FER1L1, LGMD2B, LGMDR2, MMD1	NCBI
E2F1	1869	E2F transcription factor 1	E2F-1, RBAP1, RBBP3, RBP3	NCBI
E2F4	1874	E2F transcription factor 4	E2F-4	NCBI
EBAG9	9166	estrogen receptor binding site associated antigen 9	EB9, PDAF	NCBI
EBI3	10148	Epstein-Barr virus induced 3	IL-27B, IL27B, IL35B	NCBI
EBNA1BP2	10969	EBNA1 binding protein 2	EBP2, NOBP, P40	NCBI
ECH1	1891	enoyl-CoA hydratase 1	HPXEL	NCBI
ECI1	1632	enoyl-CoA delta isomerase 1	DCI	NCBI
ECM1	1893	extracellular matrix protein 1	URBWD	NCBI
EDC4	23644	enhancer of mRNA decapping 4	GE1, Ge-1, HEDL5, HEDLS, RCD-8	NCBI
EDEM3	80267	ER degradation enhancing alpha-mannosidase like protein 3	C1orf22, CDG2V	Both
EDF1	8721	endothelial differentiation related factor 1	CFAP280, EDF-1, MBF1	NCBI
EDN1	1906	endothelin 1	ARCND3, ET1, HDLCQ7, PPET1, QME	NCBI
EDNRA	1909	endothelin receptor type A	ET-A, ETA, ETA-R, ETAR, ETRA	NCBI
EDNRB	1910	endothelin receptor type B	ABCDS, ET-B, ET-BR, ETB, ETB1	NCBI
EEA1	8411	early endosome antigen 1	MST105, MSTP105, ZFYVE2	NCBI
EED	8726	embryonic ectoderm development	COGIS, HEED, WAIT1	NCBI
EEF1A1	1915	eukaryotic translation elongation factor 1 alpha 1	CCS-3, CCS3, EE1A1, EEF-1, EEF1A	NCBI
EEF1A2	1917	eukaryotic translation elongation factor 1 alpha 2	DEE33, EEF1AL, EF-1-alpha-2, EF1A, EIEE33	NCBI
EEF1D	1936	eukaryotic translation elongation factor 1 delta	EF-1D, EF1D, FP1047	NCBI
EEF1E1	9521	eukaryotic translation elongation factor 1 epsilon 1	AIMP3, P18	NCBI
EEF1G	1937	eukaryotic translation elongation factor 1 gamma	EF1G, GIG35	NCBI
EEF2	1938	eukaryotic translation elongation factor 2	EEF-2, EF-2, EF2, SCA26	NCBI
EFCAB12	90288	EF-hand calcium binding domain 12	C3orf25	NCBI
EFCC1	79825	EF-hand and coiled-coil domain containing 1	C3orf73, CCDC48	NCBI
EFEMP1	2202	EGF containing fibulin extracellular matrix protein 1	ARCL1D, DHRD, DRAD, FBLN3, FBNL	NCBI
EFHC2	80258	EF-hand domain containing 2	MRX74, dJ1158H2.1	NCBI
EFNA1	1942	ephrin A1	B61, ECKLG, EFL1, EPLG1, GMAN	NCBI
EFNB1	1947	ephrin B1	CFND, CFNS, EFB1, EFL3, EPLG2	NCBI
EFR3A	23167	EFR3 homolog A		NCBI
EGF	1950	epidermal growth factor	HOMG4, URG	NCBI
EGFL7	51162	EGF like domain multiple 7	NEU1, VE-STATIN, ZNEU1	Both
EGFR	1956	epidermal growth factor receptor	ERBB, ERBB1, ERRP, HER1, NISBD2	NCBI
EGLN1	54583	egl-9 family hypoxia inducible factor 1	C1orf12, ECYT3, HALAH, HIF-PH2, HIFPH2	NCBI
EGR1	1958	early growth response 1	AT225, G0S30, KROX-24, NGFI-A, TIS8	NCBI
EGR2	1959	early growth response 2	AT591, CMT1D, CMT4E, KROX20	NCBI
EGR3	1960	early growth response 3	EGR-3, PILOT	NCBI
EGR4	1961	early growth response 4	AT133, NGFI-C, NGFIC, PAT133	NCBI
EHD4	30844	EH domain containing 4	PAST4	NCBI
EHHADH	1962	enoyl-CoA hydratase and 3-hydroxyacyl CoA dehydrogenase	ECHD, FRTS3, L-PBE, LBFP, LBP	NCBI
EHMT2	10919	euchromatic histone lysine methyltransferase 2	BAT8, C6orf30, G9A, GAT8, KMT1C	NCBI
EIF2AK2	5610	eukaryotic translation initiation factor 2 alpha kinase 2	DYT33, EIF2AK1, LEUDEN, PKR, PPP1R83	NCBI
EIF2AK3	9451	eukaryotic translation initiation factor 2 alpha kinase 3	PEK, PERK, WRS	NCBI
EIF2AK4	440275	eukaryotic translation initiation factor 2 alpha kinase 4	GCN2, PVOD2	NCBI
EIF2B4	8890	eukaryotic translation initiation factor 2B subunit delta	EIF-2B, EIF2B, EIF2Bdelta, VWM4	NCBI
EIF2B5	8893	eukaryotic translation initiation factor 2B subunit epsilon	CACH, CLE, EIF-2B, EIF2Bepsilon, LVWM	NCBI
EIF2S1	1965	eukaryotic translation initiation factor 2 subunit alpha	EIF-2, EIF-2A, EIF-2alpha, EIF2, EIF2A	NCBI
EIF2S2	8894	eukaryotic translation initiation factor 2 subunit beta	EIF2, EIF2B, EIF2beta, PPP1R67, eIF-2-beta	NCBI
EIF2S3	1968	eukaryotic translation initiation factor 2 subunit gamma	EIF2, EIF2G, EIF2gamma, MEHMO, MRXSBRK	NCBI
EIF3B	8662	eukaryotic translation initiation factor 3 subunit B	EIF3-ETA, EIF3-P110, EIF3-P116, EIF3S9, PRT1	NCBI
EIF3C	8663	eukaryotic translation initiation factor 3 subunit C	EIF3CL, EIF3S8, eIF3-p110	NCBI
EIF3D	8664	eukaryotic translation initiation factor 3 subunit D	EIF3S7, eIF3-p66, eIF3-zeta	NCBI
EIF3E	3646	eukaryotic translation initiation factor 3 subunit E	EIF3-P48, EIF3S6, INT6, eIF3-p46	NCBI
EIF3F	8665	eukaryotic translation initiation factor 3 subunit F	EIF3S5, MRT67, eIF3-p47	NCBI
EIF3G	8666	eukaryotic translation initiation factor 3 subunit G	EIF3-P42, EIF3S4, eIF3-delta, eIF3-p44	NCBI
EIF3H	8667	eukaryotic translation initiation factor 3 subunit H	EIF3S3, eIF3-gamma, eIF3-p40	NCBI
EIF3I	8668	eukaryotic translation initiation factor 3 subunit I	EIF3S2, PRO2242, TRIP-1, TRIP1, eIF3-beta	NCBI
EIF3K	27335	eukaryotic translation initiation factor 3 subunit K	ARG134, EIF3-p28, EIF3S12, HSPC029, M9	NCBI
EIF3L	51386	eukaryotic translation initiation factor 3 subunit L	EIF3EIP, EIF3S11, EIF3S6IP, HSPC021, HSPC025	NCBI
EIF3M	10480	eukaryotic translation initiation factor 3 subunit M	B5, GA17, PCID1, TANGO7, hfl-B5	NCBI
EIF4A1	1973	eukaryotic translation initiation factor 4A1	DDX2A, EIF-4A, EIF4A, eIF-4A-I, eIF4A-I	NCBI
EIF4A2	1974	eukaryotic translation initiation factor 4A2	BM-010, DDX2B, EIF4A, EIF4F, NEDHSS	NCBI
EIF4A3	9775	eukaryotic translation initiation factor 4A3	DDX48, Fal1, MUK34, NMP265, NUK34	NCBI
EIF4B	1975	eukaryotic translation initiation factor 4B	EIF-4B, PRO1843	NCBI
EIF4E	1977	eukaryotic translation initiation factor 4E	AUTS19, CBP, EIF4E1, EIF4EL1, EIF4F	NCBI
EIF4E3	317649	eukaryotic translation initiation factor 4E family member 3	eIF-4E3, eIF4E-3	NCBI
EIF4EBP1	1978	eukaryotic translation initiation factor 4E binding protein 1	4E-BP1, 4EBP1, BP-1, PHAS-I	NCBI
EIF4G1	1981	eukaryotic translation initiation factor 4 gamma 1	EIF-4G1, EIF4F, EIF4G, EIF4GI, P220	NCBI
EIF5	1983	eukaryotic translation initiation factor 5	EIF-5, EIF-5A	NCBI
EIF5AL1	143244	eukaryotic translation initiation factor 5A like 1	EIF5A, EIF5AP1, bA342M3.3, eIF-4D, eIF-5A	NCBI
EIF5B	9669	eukaryotic translation initiation factor 5B	IF2	NCBI
EIF6	3692	eukaryotic translation initiation factor 6	CAB, EIF3A, ITGB4BP, b(2)gcn, eIF-6	NCBI
ELANE	1991	elastase, neutrophil expressed	ELA2, GE, HLE, HNE, NE	NCBI
ELAVL1	1994	ELAV like RNA binding protein 1	ELAV1, HUR, Hua, MelG	NCBI
ELF3	1999	E74 like ETS transcription factor 3	EPR-1, ERT, ESE-1, ESX	NCBI
ELF4	2000	E74 like ETS transcription factor 4	AIFBL2, ELFR, MEF	NCBI
ELFN2	114794	extracellular leucine rich repeat and fibronectin type III domain containing 2	LRRC62, PPP1R29	NCBI
ELL	8178	elongation factor for RNA polymerase II	C19orf17, ELL1, MEN, PPP1R68	NCBI
ELL2	22936	elongation factor for RNA polymerase II 2	MRCCAT1	NCBI
ELMO1	9844	engulfment and cell motility 1	CED-12, CED12, ELMO-1	NCBI
ELOA	6924	elongin A	ELOA1, SIII, SIII p110, TCEB3, TCEB3A	NCBI
ELOB	6923	elongin B	SIII, TCEB2	Both
ELOC	6921	elongin C	SIII, TCEB1	Both
ELOVL2	54898	ELOVL fatty acid elongase 2	SSC2	NCBI
EMC1	23065	ER membrane protein complex subunit 1	CAVIPMR, KIAA0090	Both
EMD	2010	emerin	EDMD, LEMD5, STA	Both
EME1	146956	essential meiotic structure-specific endonuclease 1	MMS4L, SLX2A	NCBI
EMG1	10436	EMG1 N1-specific pseudouridine methyltransferase	C2F, Grcc2f, NEP1	NCBI
EML2	24139	EMAP like 2	ELP70, EMAP-2, EMAP2	NCBI
EML3	256364	EMAP like 3	ELP95, EMAP3, EMAP95	NCBI
ENC1	8507	ectodermal-neural cortex 1	CCL28, ENC-1, KLHL35, KLHL37, NRPB	NCBI
ENDOD1	23052	endonuclease domain containing 1		NCBI
ENDOG	2021	endonuclease G		NCBI
ENG	2022	endoglin	END, HHT1, ORW1	NCBI
ENO1	2023	enolase 1	ENO1-IT1, ENO1L1, HEL-S-17, MPB1, NNE	NCBI
ENPP2	5168	ectonucleotide pyrophosphatase/phosphodiesterase 2	ATX, ATX-X, AUTOTAXIN, LysoPLD, NPP2	NCBI
ENTR1	10807	endosome associated trafficking regulator 1	NY-CO-3, SDCCAG3, SDDAG3	NCBI
EOMES	8320	eomesodermin	TBR2	NCBI
EP300	2033	E1A binding protein p300	KAT3B, MKHK2, RSTS2, p300	NCBI
EP400	57634	E1A binding protein p400	CAGH32, P400, TNRC12	NCBI
EPAS1	2034	endothelial PAS domain protein 1	ECYT4, HIF2A, HLF, MOP2, PASD2	NCBI
EPB41	2035	erythrocyte membrane protein band 4.1	4.1R, EL1, HE	NCBI
EPB41L2	2037	erythrocyte membrane protein band 4.1 like 2	4.1-G, 4.1G	NCBI
EPB41L3	23136	erythrocyte membrane protein band 4.1 like 3	4.1B, DAL-1, DAL1	NCBI
EPB42	2038	erythrocyte membrane protein band 4.2	PA, SPH5	NCBI
EPHB2	2048	EPH receptor B2	BDPLT22, CAPB, DRT, EK5, EPHT3	NCBI
EPHB6	2051	EPH receptor B6	HEP	NCBI
EPN1	29924	epsin 1		NCBI
EPN2	22905	epsin 2	EHB21	NCBI
EPRS1	2058	glutamyl-prolyl-tRNA synthetase 1	EARS, EPRS, GLUPRORS, HLD15, PARS	NCBI
EPS15	2060	epidermal growth factor receptor pathway substrate 15	AF-1P, AF1P, MLLT5	NCBI
EPS8	2059	EGFR pathway substrate 8, signaling adaptor	DFNB102	NCBI
EPSTI1	94240	epithelial stromal interaction 1	BRESI1	NCBI
ERAL1	26284	Era like 12S mitochondrial rRNA chaperone 1	CEGA, ERA, ERA-W, ERAL1A, ERAL1B	Both
ERAP1	51752	endoplasmic reticulum aminopeptidase 1	A-LAP, ALAP, APPILS, ARTS-1, ARTS1	Both
ERAP2	64167	endoplasmic reticulum aminopeptidase 2	L-RAP, LRAP	Both
ERAS	3266	ES cell expressed Ras	HRAS2, HRASP	NCBI
ERCC1	2067	ERCC excision repair 1, endonuclease non-catalytic subunit	COFS4, RAD10, UV20	NCBI
ERCC2	2068	ERCC excision repair 2, TFIIH core complex helicase subunit	COFS2, EM9, TFIIH, TTD, TTD1	NCBI
ERCC3	2071	ERCC excision repair 3, TFIIH core complex helicase subunit	BTF2, GTF2H, RAD25, Ssl2, TFIIH	NCBI
ERCC4	2072	ERCC excision repair 4, endonuclease catalytic subunit	ERCC11, FANCQ, RAD1, XFEPS, XPF	NCBI
ERCC5	2073	ERCC excision repair 5, endonuclease	COFS3, ERCC5-201, ERCM2, UVDR, XPG	NCBI
EREG	2069	epiregulin	EPR, ER, Ep	NCBI
ERGIC1	57222	endoplasmic reticulum-golgi intermediate compartment 1	AMC2, AMCN, ERGIC-32, ERGIC32, NET24	Both
ERGIC2	51290	ERGIC and golgi 2	CDA14, Erv41, PTX1, cd002	Both
ERGIC3	51614	ERGIC and golgi 3	C20orf47, C2orf47, CGI-54, Erv46, NY-BR-84	Both
ERH	2079	ERH mRNA splicing and mitosis factor	DROER	NCBI
ERI2	112479	ERI1 exoribonuclease family member 2	EXOD1, ZGRF5	NCBI
ERI3	79033	ERI1 exoribonuclease family member 3	PINT1, PRNPIP	NCBI
ERICH6B	220081	glutamate rich 6B	FAM194B	NCBI
ERLEC1	27248	endoplasmic reticulum lectin 1	C2orf30, CIM, CL24936, CL25084, HEL117	Both
ERN1	2081	endoplasmic reticulum to nucleus signaling 1	IRE1, IRE1P, IRE1a, hIRE1p	NCBI
ERN2	10595	endoplasmic reticulum to nucleus signaling 2	IRE1-BETA, IRE1b, IRE2p, hIRE2p	NCBI
ERO1A	30001	endoplasmic reticulum oxidoreductase 1 alpha	ERO1-L, ERO1-L-alpha, ERO1-alpha, ERO1L, ERO1LA	Both
ERP27	121506	endoplasmic reticulum protein 27	C12orf46, PDIA8	NCBI
ERP29	10961	endoplasmic reticulum protein 29	C12orf8, ERp28, ERp31, HEL-S-107, PDI-DB	Both
ERP44	23071	endoplasmic reticulum protein 44	PDIA10, TXNDC4	Both
ERRFI1	54206	ERBB receptor feedback inhibitor 1	GENE-33, MIG-6, MIG6, RALT	NCBI
ERVW-1	30816	endogenous retrovirus group W member 1, envelope	ENV, ENVW, ERVWE1, HERV-7q, HERV-W-ENV	NCBI
ESD	2098	esterase D	FGH	NCBI
ESM1	11082	endothelial cell specific molecule 1	endocan	NCBI
ESR1	2099	estrogen receptor 1	ER, ESR, ESRA, ESTRR, Era	NCBI
ESR2	2100	estrogen receptor 2	ER-BETA, ESR-BETA, ESRB, ESTRB, Erb	NCBI
ESRRA	2101	estrogen related receptor alpha	ERR1, ERRa, ERRalpha, ESRL1, NR3B1	NCBI
ESYT1	23344	extended synaptotagmin 1	FAM62A, MBC2	Luo et al
ETF1	2107	eukaryotic translation termination factor 1	D5S1995, ERF, ERF1, RF1, SUP45L1	NCBI
ETFA	2108	electron transfer flavoprotein subunit alpha	EMA, GA2, MADD	NCBI
ETFB	2109	electron transfer flavoprotein subunit beta	FP585, MADD	NCBI
ETHE1	23474	ETHE1 persulfide dioxygenase	HSCO, YF13H12	NCBI
ETS1	2113	ETS proto-oncogene 1, transcription factor	ETS-1, EWSR2, c-ets-1, p54	NCBI
ETS2	2114	ETS proto-oncogene 2, transcription factor	ETS2IT1	NCBI
ETV3	2117	ETS variant transcription factor 3	METS, PE-1, PE1	NCBI
ETV5	2119	ETS variant transcription factor 5	ERM	NCBI
EVI2A	2123	ecotropic viral integration site 2A	EVDA, EVI-2A, EVI2	NCBI
EVI2B	2124	ecotropic viral integration site 2B	CD361, D17S376, EVDB	NCBI
EVL	51466	Enah/Vasp-like	RNB6	NCBI
EWSR1	2130	EWS RNA binding protein 1	EWS, EWS-FLI1, bK984G1.4	NCBI
EXOC2	55770	exocyst complex component 2	NEDFACH, SEC5, SEC5L1, Sec5p	NCBI
EXOC3	11336	exocyst complex component 3	SEC6, SEC6L1, Sec6p	NCBI
EXOC4	60412	exocyst complex component 4	SEC8, SEC8L1, Sec8p	NCBI
EXOC6	54536	exocyst complex component 6	EXOC6A, SEC15, SEC15L, SEC15L1, SEC15L3	NCBI
EXOC7	23265	exocyst complex component 7	2-5-3p, BLOM4, EX070, EXO70, EXOC1	NCBI
EXOSC1	51013	exosome component 1	CGI-108, CSL4, Csl4p, PCH1F, SKI4	NCBI
EXOSC10	5394	exosome component 10	PM-Scl, PM/Scl-100, PMSCL, PMSCL2, RRP6	NCBI
EXOSC2	23404	exosome component 2	RRP4, Rrp4p, SHRF, hRrp4p, p7	NCBI
EXOSC3	51010	exosome component 3	CGI-102, PCH1B, RRP40, Rrp40p, bA3J10.7	NCBI
EXOSC5	56915	exosome component 5	CABAC, RRP41B, RRP46, Rrp46p, hRrp46p	NCBI
EXOSC7	23016	exosome component 7	EAP1, RRP42, Rrp42p, hRrp42p, p8	NCBI
EXPH5	23086	exophilin 5	EBS4, SLAC2-B, SLAC2B	NCBI
EXT2	2132	exostosin glycosyltransferase 2	SOTV, SSMS	Luo et al
EXTL3	2137	exostosin like glycosyltransferase 3	BOTV, EXTL1L, EXTR1, ISDNA, REGR	Both
EZH2	2146	enhancer of zeste 2 polycomb repressive complex 2 subunit	ENX-1, ENX1, EZH2b, KMT6, KMT6A	NCBI
EZR	7430	ezrin	CVIL, CVL, HEL-S-105, VIL2	NCBI
F11R	50848	F11 receptor	CD321, JAM, JAM1, JAMA, JCAM	NCBI
F13A1	2162	coagulation factor XIII A chain	F13A	NCBI
F2R	2149	coagulation factor II thrombin receptor	CF2R, HTR, PAR-1, PAR1, TR	NCBI
F2RL2	2151	coagulation factor II thrombin receptor like 2	PAR-3, PAR3	NCBI
F8	2157	coagulation factor VIII	AHF, DXS1253E, F8B, F8C, FVIII	NCBI
FAAH2	158584	fatty acid amide hydrolase 2	AMDD	NCBI
FABP1	2168	fatty acid binding protein 1	FABPL, L-FABP	NCBI
FABP3	2170	fatty acid binding protein 3	FABP11, H-FABP, M-FABP, MDGI, O-FABP	NCBI
FABP4	2167	fatty acid binding protein 4	A-FABP, AFABP, ALBP, HEL-S-104, aP2	NCBI
FADD	8772	Fas associated via death domain	GIG3, IMD90, MORT1	NCBI
FAM118A	55007	family with sequence similarity 118 member A	C22orf8	NCBI
FAM149A	25854	family with sequence similarity 149 member A	MST119, MSTP119	NCBI
FAM178B	51252	family with sequence similarity 178 member B		NCBI
FAM200B	285550	family with sequence similarity 200 member B	C4orf53	NCBI
FAM228B	375190	family with sequence similarity 228 member B		NCBI
FAM76B	143684	family with sequence similarity 76 member B		NCBI
FAM83B	222584	family with sequence similarity 83 member B	C6orf143	NCBI
FAM98A	25940	family with sequence similarity 98 member A		NCBI
FAM98B	283742	family with sequence similarity 98 member B		NCBI
FANCD2	2177	FA complementation group D2	FA-D2, FA4, FACD, FAD, FAD2	NCBI
FANCM	57697	FA complementation group M	FAAP250, KIAA1596, POF15, SPGF28	NCBI
FASLG	356	Fas ligand	ALPS1B, APT1LG1, APTL, CD178, CD95-L	NCBI
FASN	2194	fatty acid synthase	FAS, OA-519, SDR27X1	Both
FATE1	89885	fetal and adult testis expressed 1	CT43, FATE	NCBI
FAU	2197	FAU ubiquitin like and ribosomal protein S30 fusion	FAU1, Fub1, Fubi, MNSFbeta, RPS30	NCBI
FBF1	85302	Fas binding factor 1	Alb, FBF-1	NCBI
FBH1	84893	F-box DNA helicase 1	FBXO18, Fbx18, hFBH1	NCBI
FBLIM1	54751	filamin binding LIM protein 1	CAL, FBLP-1, FBLP1	NCBI
FBN2	2201	fibrillin 2	CCA, DA9, EOMD	NCBI
FBP1	2203	fructose-bisphosphatase 1	FBP	NCBI
FBXO11	80204	F-box protein 11	FBX11, IDDFBA, PRMT9, UBR6, UG063H01	NCBI
FBXO21	23014	F-box protein 21	FBX21	NCBI
FBXO3	26273	F-box protein 3	FBA, FBX3	NCBI
FBXO48	554251	F-box protein 48		NCBI
FBXO6	26270	F-box protein 6	FBG2, FBS2, FBX6, Fbx6b	NCBI
FBXW11	23291	F-box and WD repeat domain containing 11	BTRC2, BTRCP2, FBW1B, FBXW1B, Fbw11	NCBI
FCAMR	83953	Fc alpha and mu receptor	CD351, FCA/MR, FKSG87, Fcalpha/muR	NCBI
FCAR	2204	Fc alpha receptor	CD89, CTB-61M7.2, FcalphaR, FcalphaRI	NCBI
FCER1G	2207	Fc epsilon receptor Ig	FCRG	NCBI
FCER2	2208	Fc epsilon receptor II	BLAST-2, CD23, CD23A, CLEC4J, FCE2	NCBI
FCGR1A	2209	Fc gamma receptor Ia	CD64, CD64A, FCG1, FCGR1, FCRI	NCBI
FCGR1BP	2210	Fc gamma receptor Ib, pseudogene	CD34, CD64b, FCG1, FCGR1, FCGR1B	NCBI
FCGR2A	2212	Fc gamma receptor IIa	CD32, CD32A, CDw32, FCG2, FCGR2	NCBI
FCGR2B	2213	Fc gamma receptor IIb	CD32, CD32B, FCG2, FCGR2, FCGR2C	NCBI
FCGR3A	2214	Fc gamma receptor IIIa	CD16, CD16-II, CD16A, FCG3, FCGR3	NCBI
FCGR3B	2215	Fc gamma receptor IIIb	CD16, CD16-I, CD16A, CD16b, FCG3	NCBI
FCGRT	2217	Fc gamma receptor and transporter	FCRN, FcgammaRn, alpha-chain	NCBI
FCN1	2219	ficolin 1	FCNM	NCBI
FCN2	2220	ficolin 2	EBP-37, FCNL, P35, ficolin-2	NCBI
FCRL4	83417	Fc receptor like 4	CD307d, FCRH4, IGFP2, IRTA1	NCBI
FCRL6	343413	Fc receptor like 6	FcRH6	NCBI
FDFT1	2222	farnesyl-diphosphate farnesyltransferase 1	DGPT, ERG9, SQS, SQSD, SS	Luo et al
FECH	2235	ferrochelatase	EPP, EPP1, FCE	NCBI
FEN1	2237	flap structure-specific endonuclease 1	FEN-1, MF1, RAD2	NCBI
FETUB	26998	fetuin B	16G2, Gugu, IRL685	NCBI
FEZF2	55079	FEZ family zinc finger 2	FEZ, FEZL, FKSG36, TOF, ZFP312	NCBI
FGD6	55785	FYVE, RhoGEF and PH domain containing 6	ZFYVE24	NCBI
FGF1	2246	fibroblast growth factor 1	AFGF, ECGF, ECGF-beta, ECGFA, ECGFB	NCBI
FGF10	2255	fibroblast growth factor 10	LADD3	NCBI
FGF13	2258	fibroblast growth factor 13	DEE90, FGF-13, FGF2, FHF-2, FHF2	NCBI
FGF7	2252	fibroblast growth factor 7	HBGF-7, KGF	NCBI
FGF9	2254	fibroblast growth factor 9	FGF-9, GAF, HBFG-9, HBGF-9, SYNS3	NCBI
FGFBP1	9982	fibroblast growth factor binding protein 1	FGF-BP, FGF-BP1, FGFBP, FGFBP-1, HBP17	NCBI
FGFBP2	83888	fibroblast growth factor binding protein 2	HBP17RP, KSP37	NCBI
FGFR1	2260	fibroblast growth factor receptor 1	BFGFR, CD331, CEK, ECCL, FGFBR	NCBI
FGL2	10875	fibrinogen like 2	T49, pT49	NCBI
FGR	2268	FGR proto-oncogene, Src family tyrosine kinase	SRC2, c-fgr, c-src2, p55-Fgr, p55c-fgr	NCBI
FHIT	2272	fragile histidine triad diadenosine triphosphatase	AP3Aase, FRA3B	NCBI
FILIP1	27145	filamin A interacting protein 1	FILIP, NMDF	NCBI
FIP1L1	81608	factor interacting with PAPOLA and CPSF1	FIP1, Rhe, hFip1	NCBI
FIS1	51024	fission, mitochondrial 1	CGI-135, TTC11	NCBI
FKBP1A	2280	FKBP prolyl isomerase 1A	FKBP-12, FKBP-1A, FKBP1, FKBP12, PKC12	NCBI
FKBP4	2288	FKBP prolyl isomerase 4	FKBP51, FKBP52, FKBP59, HBI, Hsp56	NCBI
FKBP6	8468	FKBP prolyl isomerase family member 6 (inactive)	FKBP36, SPGF77	NCBI
FLAD1	80308	flavin adenine dinucleotide synthetase 1	FAD1, FADS, LSMFLAD, PP591	NCBI
FLCN	201163	folliculin	BHD, DENND8B, FLCL	NCBI
FLII	2314	FLII actin remodeling protein	CMD2J, FLI, FLIL, Fli1	NCBI
FLNA	2316	filamin A	ABP-280, ABPX, CSBS, CVD1, FGS2	NCBI
FLNB	2317	filamin B	ABP-278, ABP-280, AOI, FH1, FLN-B	NCBI
FLNC	2318	filamin C	ABP-280, ABP280A, ABPA, ABPL, ARVC15	NCBI
FLOT1	10211	flotillin 1		NCBI
FLT1	2321	fms related receptor tyrosine kinase 1	FLT, FLT-1, VEGFR-1, VEGFR1	NCBI
FMO3	2328	flavin containing dimethylaniline monoxygenase 3	FMOII, TMAU, dJ127D3.1	NCBI
FMR1-IT1	106478973	FMR1 intronic transcript 1	FMR1	NCBI
FN1	2335	fibronectin 1	CIG, ED-B, FINC, FN, FNZ	NCBI
FNIP1	96459	folliculin interacting protein 1	IMD93	NCBI
FNTA	2339	farnesyltransferase, CAAX box, subunit alpha	FPTA, PGGT1A, PTAR2	NCBI
FOLR2	2350	folate receptor beta	BETA-HFR, FBP, FBP/PL-1, FOLR1, FR-BETA	NCBI
FOS	2353	Fos proto-oncogene, AP-1 transcription factor subunit	AP-1, C-FOS, p55	NCBI
FOSB	2354	FosB proto-oncogene, AP-1 transcription factor subunit	AP-1, G0S3, GOS3, GOSB	NCBI
FOXC1	2296	forkhead box C1	ARA, ASGD3, FKHL7, FREAC-3, FREAC3	NCBI
FOXE1	2304	forkhead box E1	BAMLAZ, FKHL15, FOXE2, HFKH4, HFKL5	NCBI
FOXH1	8928	forkhead box H1	FAST-1, FAST1	NCBI
FOXJ2	55810	forkhead box J2	FHX	NCBI
FOXL2	668	forkhead box L2	BPES, BPES1, PFRK, PINTO, POF3	NCBI
FOXM1	2305	forkhead box M1	FKHL16, FOXM1A, FOXM1B, FOXM1C, HFH-11	NCBI
FOXO3	2309	forkhead box O3	AF6q21, FKHRL1, FKHRL1P2, FOXO2, FOXO3A	NCBI
FOXP2	93986	forkhead box P2	CAGH44, SPCH1, TNRC10	NCBI
FOXP3	50943	forkhead box P3	AIID, DIETER, IPEX, JM2, PIDX	NCBI
FOXP4	116113	forkhead box P4	hFKHLA	NCBI
FPGS	2356	folylpolyglutamate synthase		NCBI
FPR1	2357	formyl peptide receptor 1	FMLP, FPR	NCBI
FPR2	2358	formyl peptide receptor 2	ALX, ALXR, FMLP-R-II, FMLPX, FPR2A	NCBI
FRG1	2483	FSHD region gene 1	FRG1A, FSG1	NCBI
FSCN1	6624	fascin actin-bundling protein 1	FAN1, HSN, SNL, p55	NCBI
FSIP1	161835	fibrous sheath interacting protein 1	HSD10	NCBI
FST	10468	follistatin	FS	NCBI
FTH1	2495	ferritin heavy chain 1	FHC, FTH, FTHL6, HFE5, NBIA9	NCBI
FTL	2512	ferritin light chain	FTL1, LFTD, NBIA3	NCBI
FUBP1	8880	far upstream element binding protein 1	FBP, FUBP, hDH V	NCBI
FUCA1	2517	alpha-L-fucosidase 1	FUCA	NCBI
FUCA2	2519	alpha-L-fucosidase 2	dJ20N2.5	NCBI
FURIN	5045	furin, paired basic amino acid cleaving enzyme	FUR, PACE, PCSK3, SPC1	NCBI
FUS	2521	FUS RNA binding protein	ALS6, ETM4, FUS1, HNRNPP2, POMP75	NCBI
FUT1	2523	fucosyltransferase 1 (H blood group)	H, HH, HSC	NCBI
FUT8	2530	fucosyltransferase 8	CDGF, CDGF1	Both
FXR1	8087	FMR1 autosomal homolog 1	CMYO9A, CMYO9B, CMYP9A, CMYP9B, FXR1P	NCBI
FXR2	9513	FMR1 autosomal homolog 2	FMR1L2, FXR2P	NCBI
FYN	2534	FYN proto-oncogene, Src family tyrosine kinase	SLK, SYN, p59-FYN	NCBI
FZD1	8321	frizzled class receptor 1		NCBI
FZD4	8322	frizzled class receptor 4	CD344, EVR1, FEVR, FZD4S, Fz-4	NCBI
FZD6	8323	frizzled class receptor 6	FZ-6, FZ6, HFZ6, NDNC1, NDNC10	NCBI
FZR1	51343	fizzy and cell division cycle 20 related 1	CDC20C, CDH1, DEE109, FZR, FZR2	NCBI
G0S2	50486	G0/G1 switch 2		NCBI
G3BP1	10146	G3BP stress granule assembly factor 1	G3BP, HDH-VIII	NCBI
G3BP2	9908	G3BP stress granule assembly factor 2		NCBI
GAA	2548	alpha glucosidase	LYAG	NCBI
GABARAP	11337	GABA type A receptor-associated protein	ATG8A, GABARAP-a, MM46	NCBI
GABARAPL2	11345	GABA type A receptor associated protein like 2	ATG8, ATG8C, GATE-16, GATE16, GEF-2	NCBI
GABPA	2551	GA binding protein transcription factor subunit alpha	E4TF1-60, E4TF1A, NFT2, NRF2, NRF2A	NCBI
GABPB1	2553	GA binding protein transcription factor subunit beta 1	BABPB2, E4TF1, E4TF1-47, E4TF1-53, E4TF1B	NCBI
GABRA2	2555	gamma-aminobutyric acid type A receptor subunit alpha2	DEE78, EIEE78	NCBI
GABRA5	2558	gamma-aminobutyric acid type A receptor subunit alpha5	DEE79, EIEE79	NCBI
GABRG2	2566	gamma-aminobutyric acid type A receptor subunit gamma2	CAE2, DEE74, ECA2, EIEE74, FEB8	NCBI
GABRP	2568	gamma-aminobutyric acid type A receptor subunit pi		NCBI
GAD1	2571	glutamate decarboxylase 1	CPSQ1, DEE89, GAD, SCP	NCBI
GADD45A	1647	growth arrest and DNA damage inducible alpha	DDIT1, GADD45	NCBI
GAK	2580	cyclin G associated kinase	DNAJ26, DNAJC26	NCBI
GALC	2581	galactosylceramidase		NCBI
GALNT18	374378	polypeptide N-acetylgalactosaminyltransferase 18	GALNACT18, GALNT15, GALNTL4, GalNAc-T15, GalNAc-T18	NCBI
GANAB	23193	glucosidase II alpha subunit	G2AN, GIIA, GIIalpha, GLUII, PKD3	Both
GANC	2595	glucosidase alpha, neutral C		NCBI
GAP43	2596	growth associated protein 43	B-50, GAP-43, PP46	NCBI
GAPDH	2597	glyceraldehyde-3-phosphate dehydrogenase	G3PD, GAPD, HEL-S-162eP	NCBI
GAPVD1	26130	GTPase activating protein and VPS9 domains 1	GAPEX5, GAPex-5, RAP6	NCBI
GAREM1	64762	GRB2 associated regulator of MAPK1 subtype 1	C18orf11, FAM59A, GAREM, Gm944	NCBI
GARNL3	84253	GTPase activating Rap/RanGAP domain like 3	bA356B19.1	NCBI
GARS1	2617	glycyl-tRNA synthetase 1	CMT2D, DSMAV, GARS, GlyRS, HMN5	NCBI
GART	2618	phosphoribosylglycinamide formyltransferase, phosphoribosylglycinamide synthetase, phosphoribosylaminoimidazole synthetase	AIRS, GARS, GARTF, PAIS, PGFT	Both
GAS1	2619	growth arrest specific 1		NCBI
GAS2L1	10634	growth arrest specific 2 like 1	GAR22	NCBI
GATA1	2623	GATA binding protein 1	CNSHA9, ERYF1, GATA-1, GF-1, GF1	NCBI
GATA2	2624	GATA binding protein 2	DCML, IMD21, MONOMAC, NFE1B	NCBI
GATA3	2625	GATA binding protein 3	HDR, HDRS	NCBI
GATAD2A	54815	GATA zinc finger domain containing 2A	p66alpha	NCBI
GATD3	8209	glutamine amidotransferase class 1 domain containing 3	C21orf33, ES1, GATD3A, GT335, HES1	NCBI
GBA1	2629	glucosylceramidase beta 1	GBA, GCB, GLUC	NCBI
GBA2	57704	glucosylceramidase beta 2	AD035, NLGase, SPG46	NCBI
GBA3	57733	glucosylceramidase beta 3 (gene/pseudogene)	CBG, CBGL1, GLUC, KLRP	NCBI
GBP1	2633	guanylate binding protein 1	hGBP1	NCBI
GBP2	2634	guanylate binding protein 2		NCBI
GBP4	115361	guanylate binding protein 4	Mpa2	NCBI
GBP5	115362	guanylate binding protein 5	GBP-5	NCBI
GCC2	9648	GRIP and coiled-coil domain containing 2	GCC185, RANBP2L4, REN53	NCBI
GCH1	2643	GTP cyclohydrolase 1	DYT14, DYT5, DYT5a, GCH, GTP-CH-1	NCBI
GCLM	2730	glutamate-cysteine ligase modifier subunit	GLCLR	NCBI
GCNT3	9245	glucosaminyl (N-acetyl) transferase 3, mucin type	C2/4GnT, C24GNT, C2GNT2, C2GNTM, GNTM	NCBI
GDNF	2668	glial cell derived neurotrophic factor	ATF, ATF1, ATF2, HFB1-GDNF, HSCR3	NCBI
GEMIN2	8487	gem nuclear organelle associated protein 2	SIP1, SIP1-delta	NCBI
GEMIN4	50628	gem nuclear organelle associated protein 4	HC56, HCAP1, HHRF-1, NEDMCR, p97	NCBI
GEMIN5	25929	gem nuclear organelle associated protein 5	GEMIN-5, NEDCAM	NCBI
GEMIN6	79833	gem nuclear organelle associated protein 6		NCBI
GEMIN7	79760	gem nuclear organelle associated protein 7	SIP3	NCBI
GET3	439	guided entry of tail-anchored proteins factor 3, ATPase	ARSA-I, ARSA1, ASNA-I, ASNA1, CMD2H	NCBI
GFAP	2670	glial fibrillary acidic protein	ALXDRD	NCBI
GFRA1	2674	GDNF family receptor alpha 1	GDNFR, GDNFR-alpha-1, GDNFRA, GFR-ALPHA-1, GFRalpha-1	NCBI
GFUS	7264	GDP-L-fucose synthase	FX, P35B, SDR4E1, TSTA3	NCBI
GGA1	26088	golgi associated, gamma adaptin ear containing, ARF binding protein 1		NCBI
GGA2	23062	golgi associated, gamma adaptin ear containing, ARF binding protein 2	VEAR	NCBI
GGA3	23163	golgi associated, gamma adaptin ear containing, ARF binding protein 3		NCBI
GGT5	2687	gamma-glutamyltransferase 5	GGL, GGT 5, GGT-REL, GGTLA1	NCBI
GH1	2688	growth hormone 1	GH, GH-N, GHB5, GHN, IGHD1A	NCBI
GH2	2689	growth hormone 2	GH-V, GHB2, GHL, GHV, hGH-V	NCBI
GIGYF2	26058	GRB10 interacting GYF protein 2	GYF2, PARK11, PERQ2, PERQ3, TNRC15	NCBI
GIMAP6	474344	GTPase, IMAP family member 6	IAN-2, IAN-6, IAN2, IAN6	NCBI
GINS4	84296	GINS complex subunit 4	SLD5	NCBI
GJA1	2697	gap junction protein alpha 1	AVSD3, CMDR, CX43, EKVP, EKVP3	NCBI
GLCE	26035	glucuronic acid epimerase	HSEPI	NCBI
GLG1	2734	golgi glycoprotein 1	CFR-1, ESL-1, MG-160, MG160	Both
GLI2	2736	GLI family zinc finger 2	CJS, HPE9, PHS2, THP1, THP2	NCBI
GLIPR1L1	256710	GLIPR1 like 1	ALKN2972, PRO7434	NCBI
GLO1	2739	glyoxalase I	GLOD1, GLYI, HEL-S-74	NCBI
GLRB	2743	glycine receptor beta	HKPX2	NCBI
GLRX	2745	glutaredoxin	GRX, GRX1	NCBI
GLRX2	51022	glutaredoxin 2	CGI-133, GRX2	NCBI
GLRX5	51218	glutaredoxin 5	C14orf87, FLB4739, GRX5, PR01238, PRO1238	NCBI
GLT1D1	144423	glycosyltransferase 1 domain containing 1		NCBI
GLT6D1	360203	glycosyltransferase 6 domain containing 1	GLTDC1, GT6M7	NCBI
GLT8D1	55830	glycosyltransferase 8 domain containing 1	AD-017, MSTP139	NCBI
GLT8D2	83468	glycosyltransferase 8 domain containing 2		NCBI
GLUD2	2747	glutamate dehydrogenase 2	GDH2, GLUDP1	NCBI
GLUL	2752	glutamate-ammonia ligase	DEE116, GLNS, GS, PIG43, PIG59	NCBI
GLYAT	10249	glycine-N-acyltransferase	ACGNAT, CAT, GAT	NCBI
GM2A	2760	ganglioside GM2 activator	GM2-AP, GM2AP, SAP-3	NCBI
GMDS	2762	GDP-mannose 4,6-dehydratase	GMD, SDR3E1	NCBI
GML	2765	glycosylphosphatidylinositol anchored molecule like	LY6DL	NCBI
GMNN	51053	geminin DNA replication inhibitor	Gem, MGORS6	NCBI
GNA11	2767	G protein subunit alpha 11	FBH, FBH2, FHH2, GNA-11, HG1K	NCBI
GNAI1	2770	G protein subunit alpha i1	Gi, HG1B, NEDHISB	NCBI
GNAI2	2771	G protein subunit alpha i2	GIP, GNAI2B, HG1C, H_LUCA15.1, H_LUCA16.1	NCBI
GNAI3	2773	G protein subunit alpha i3	87U6, ARCND1, ARCODS, HG1A	NCBI
GNAO1	2775	G protein subunit alpha o1	DEE17, EIEE17, G-ALPHA-o, GNAO, HG1G	NCBI
GNB1	2782	G protein subunit beta 1	HG2A, MDS, MRD42	NCBI
GNG3	2785	G protein subunit gamma 3	HG3D	NCBI
GNL3	26354	G protein nucleolar 3	C77032, E2IG3, NNP47, NS, Nug1	NCBI
GNPDA1	10007	glucosamine-6-phosphate deaminase 1	GNP1, GNPDA, GNPI, GPI, HLN	NCBI
GNS	2799	glucosamine (N-acetyl)-6-sulfatase	G6S	NCBI
GOLGA1	2800	golgin A1	golgin-97	NCBI
GOLGA2	2801	golgin A2	DEDHMB, GM130	NCBI
GOLGA4	2803	golgin A4	CRPF46, GCP2, GOLG, MU-RMS-40.18, p230	NCBI
GOLGB1	2804	golgin B1	GCP, GCP372, GOLIM1	NCBI
GOLM1	51280	golgi membrane protein 1	C9orf155, GOLPH2, GP73, HEL46, PSEC0257	NCBI
GOLPH3	64083	golgi phosphoprotein 3	GOPP1, GPP34, MIDAS, Vps74	NCBI
GORASP1	64689	golgi reassembly stacking protein 1	GOLPH5, GRASP65, P65	NCBI
GORASP2	26003	golgi reassembly stacking protein 2	GOLPH6, GRASP55, GRS2, p59	NCBI
GOSR2	9570	golgi SNAP receptor complex member 2	Bos1, EPM6, GS27, MYOS	NCBI
GPA33	10223	glycoprotein A33	A33	NCBI
GPAA1	8733	glycosylphosphatidylinositol anchor attachment 1	GAA1, GPIBD15, hGAA1	Luo et al
GPAT2	150763	glycerol-3-phosphate acyltransferase 2, mitochondrial	CT123	NCBI
GPATCH4	54865	G-patch domain containing 4 (gene/pseudogene)	GPATC4	NCBI
GPC1	2817	glypican 1	glypican	NCBI
GPC4	2239	glypican 4	K-glypican, KPTS	NCBI
GPD2	2820	glycerol-3-phosphate dehydrogenase 2	GDH2, GPDM, mGDH, mGPDH	NCBI
GPI	2821	glucose-6-phosphate isomerase	AMF, CNSHA4, GNPI, NLK, PGI	NCBI
GPLD1	2822	glycosylphosphatidylinositol specific phospholipase D1	GPIPLD, GPIPLDM, PIGPLD, PIGPLD1, PLD	NCBI
GPM6A	2823	glycoprotein M6A	GPM6, M6A	NCBI
GPM6B	2824	glycoprotein M6B	M6B	NCBI
GPN1	11321	GPN-loop GTPase 1	ATPBD1A, MBDIN, NTPBP, RPAP4, XAB1	NCBI
GPNMB	10457	glycoprotein nmb	HGFIN, NMB, PLCA3	NCBI
GPR135	64582	G protein-coupled receptor 135	HUMNPIIY20	NCBI
GPR15	2838	G protein-coupled receptor 15	BOB	NCBI
GPR182	11318	G protein-coupled receptor 182	7TMR, ADMR, AM-R, AMR, G10D	NCBI
GPR183	1880	G protein-coupled receptor 183	EBI2, hEBI2	NCBI
GPR25	2848	G protein-coupled receptor 25		NCBI
GPR34	2857	G protein-coupled receptor 34	LPS1, LYPSR1	NCBI
GPR52	9293	G protein-coupled receptor 52		NCBI
GPR55	9290	G protein-coupled receptor 55	LPIR1	NCBI
GPR85	54329	G protein-coupled receptor 85	SREB, SREB2	NCBI
GPRIN1	114787	G protein regulated inducer of neurite outgrowth 1	GRIN1	NCBI
GPS1	2873	G protein pathway suppressor 1	COPS1, CSN1, SGN1	NCBI
GPS2	2874	G protein pathway suppressor 2	AMF-1	NCBI
GPT2	84706	glutamic--pyruvic transaminase 2	ALT2, GPT 2, MRT49, NEDSPM	NCBI
GPX1	2876	glutathione peroxidase 1	GPXD, GSHPX1	NCBI
GPX2	2877	glutathione peroxidase 2	GI-GPx, GPRP, GPRP-2, GPx-2, GPx-GI	NCBI
GPX3	2878	glutathione peroxidase 3	GPx-P, GSHPx-3, GSHPx-P	NCBI
GPX4	2879	glutathione peroxidase 4	GPx-4, GSHPx-4, MCSP, PHGPx, SMDS	NCBI
GPX5	2880	glutathione peroxidase 5	EGLP, GPx-5, GSHPx-5, HEL-S-75p	NCBI
GPX7	2882	glutathione peroxidase 7	CL683, GPX6, GPx-7, GSHPx-7, NPGPx	Both
GRAP	10750	GRB2 related adaptor protein	DFNB114	NCBI
GRB2	2885	growth factor receptor bound protein 2	ASH, EGFRBP-GRB2, Grb3-3, MST084, MSTP084	NCBI
GRIA1	2890	glutamate ionotropic receptor AMPA type subunit 1	GLUH1, GLUR1, GLURA, GluA1, HBGR1	NCBI
GRIA2	2891	glutamate ionotropic receptor AMPA type subunit 2	GLUR2, GLURB, GluA2, GluR-K2, HBGR2	NCBI
GRIA3	2892	glutamate ionotropic receptor AMPA type subunit 3	GLUR-C, GLUR-K3, GLUR3, GLURC, GluA3	NCBI
GRIN2A	2903	glutamate ionotropic receptor NMDA type subunit 2A	EPND, FESD, GluN2A, LKS, NMDAR2A	NCBI
GRIN2B	2904	glutamate ionotropic receptor NMDA type subunit 2B	DEE27, EIEE27, GluN2B, MRD6, NMDAR2B	NCBI
GRIN2C	2905	glutamate ionotropic receptor NMDA type subunit 2C	GluN2C, NMDAR2C, NR2C	NCBI
GRIN2D	2906	glutamate ionotropic receptor NMDA type subunit 2D	DEE46, EB11, EIEE46, GluN2D, NMDAR2D	NCBI
GRIN3A	116443	glutamate ionotropic receptor NMDA type subunit 3A	GluN3A, NMDAR-L, NMDAR3A, NR3A	NCBI
GRIN3B	116444	glutamate ionotropic receptor NMDA type subunit 3B	GluN3B, NR3B	NCBI
GRINA	2907	glutamate ionotropic receptor NMDA type subunit associated protein 1	HNRGW, LFG1, NMDARA1, TMBIM3	NCBI
GRK2	156	G protein-coupled receptor kinase 2	ADRBK1, BARK1, BETA-ARK1	NCBI
GRM1	2911	glutamate metabotropic receptor 1	GPRC1A, MGLU1, MGLUR1, PPP1R85, SCA44	NCBI
GRM3	2913	glutamate metabotropic receptor 3	GLUR3, GPRC1C, MGLUR3, mGlu3	NCBI
GRM4	2914	glutamate metabotropic receptor 4	GPRC1D, MGLUR4, mGlu4	NCBI
GRM5	2915	glutamate metabotropic receptor 5	GPRC1E, MGLUR5, PPP1R86, mGlu5	NCBI
GRM7	2917	glutamate metabotropic receptor 7	GLUR7, GPRC1G, MGLU7, MGLUR7, NEDSHBA	NCBI
GRN	2896	granulin precursor	CLN11, FTD2, GEP, GP88, PCDGF	NCBI
GRTP1	79774	growth hormone regulated TBC protein 1	TBC1D6	NCBI
GSK3A	2931	glycogen synthase kinase 3 alpha		NCBI
GSK3B	2932	glycogen synthase kinase 3 beta		NCBI
GSN	2934	gelsolin	ADF, AGEL, AMYLD4	NCBI
GSR	2936	glutathione-disulfide reductase	CNSHA10, GR, GSRD, HEL-75, HEL-S-122m	NCBI
GSTA4	2941	glutathione S-transferase alpha 4	GSTA4-4, GTA4	NCBI
GSTK1	373156	glutathione S-transferase kappa 1	GST, GST 13-13, GST13, GST13-13, GSTK1-1	NCBI
GSTP1	2950	glutathione S-transferase pi 1	DFN7, FAEES3, GST3, GSTP, HEL-S-22	NCBI
GSTZ1	2954	glutathione S-transferase zeta 1	GSTZ1-1, MAAI, MAAID, MAI	NCBI
GTF2A1	2957	general transcription factor IIA subunit 1	TF2A1, TFIIA, TFIIA-42, TFIIAL	NCBI
GTF2A2	2958	general transcription factor IIA subunit 2	HsT18745, T18745, TF2A2, TFIIA, TFIIA-12	NCBI
GTF2B	2959	general transcription factor IIB	TF2B, TFIIB	NCBI
GTF2E1	2960	general transcription factor IIE subunit 1	FE, TF2E1, TFIIE-A	NCBI
GTF2E2	2961	general transcription factor IIE subunit 2	FE, TF2E2, TFIIE-B, TTD6	NCBI
GTF2F1	2962	general transcription factor IIF subunit 1	BTF4, RAP74, TF2F1, TFIIF	NCBI
GTF2F2	2963	general transcription factor IIF subunit 2	BTF4, RAP30, TF2F2, TFIIF	NCBI
GTF2H1	2965	general transcription factor IIH subunit 1	BTF2, P62, TFB1, TFIIH	NCBI
GTF2H2	2966	general transcription factor IIH subunit 2	BTF2, BTF2 p44, BTF2P44, T-BTF2P44, TFIIH	NCBI
GTF2H3	2967	general transcription factor IIH subunit 3	BTF2, P34, TFB4, TFIIH	NCBI
GTF2H4	2968	general transcription factor IIH subunit 4	P52, TFB2, TFIIH	NCBI
GTF2I	2969	general transcription factor IIi	BAP135, BTKAP1, DIWS, GTFII-I, IB291	NCBI
GTF3C1	2975	general transcription factor IIIC subunit 1	TFIIIC, TFIIIC220, TFIIICalpha	NCBI
GTF3C2	2976	general transcription factor IIIC subunit 2	TF3C-beta, TFIIIC-BETA, TFIIIC110	NCBI
GTF3C3	9330	general transcription factor IIIC subunit 3	TFIIIC102, TFIIICgamma, TFiiiC2-102	NCBI
GTF3C4	9329	general transcription factor IIIC subunit 4	KAT12, TF3C-delta, TFIII90, TFIIIC290, TFIIIC90	NCBI
GTF3C5	9328	general transcription factor IIIC subunit 5	TFIIIC63, TFIIICepsilon, TFiiiC2-63	NCBI
GTPBP4	23560	GTP binding protein 4	CRFG, NGB, NOG1	NCBI
GUCA2A	2980	guanylate cyclase activator 2A	GCAP-I, GUCA2, STARA	NCBI
GUCY1A1	2982	guanylate cyclase 1 soluble subunit alpha 1	GC-S-alpha-1, GC-SA3, GCS-alpha-3, GUC1A3, GUCA3	NCBI
GUCY1A2	2977	guanylate cyclase 1 soluble subunit alpha 2	GC-SA2, GUC1A2	NCBI
GUCY1B1	2983	guanylate cyclase 1 soluble subunit beta 1	GC-S-beta-1, GC-SB3, GUC1B3, GUCB3, GUCSB3	NCBI
GUCY2D	3000	guanylate cyclase 2D, retinal	CACD, CACD1, CG-E, CORD5, CORD6	NCBI
GULP1	51454	GULP PTB domain containing engulfment adaptor 1	CED-6, CED6, GULP	NCBI
GXYLT1	283464	glucoside xylosyltransferase 1	GLT8D3	NCBI
GYPE	2996	glycophorin E (MNS blood group)	GPE, GYPA, MNS, MiIX	NCBI
GZMA	3001	granzyme A	CTLA3, HFSP	NCBI
GZMB	3002	granzyme B	C11, CCPI, CGL-1, CGL1, CSP-B	NCBI
H1-1	3024	H1.1 linker histone, cluster member	H1.1, H1A, H1F1, HIST1, HIST1H1A	NCBI
H1-2	3006	H1.2 linker histone, cluster member	H1.2, H1C, H1F2, H1s-1, HIST1H1C	NCBI
H1-3	3007	H1.3 linker histone, cluster member	H1.3, H1D, H1F3, H1s-2, HIST1H1D	NCBI
H1-4	3008	H1.4 linker histone, cluster member	H1.4, H1E, H1F4, H1s-4, HIST1H1E	NCBI
H1-5	3009	H1.5 linker histone, cluster member	H1, H1.5, H1B, H1F5, H1s-3	NCBI
H1-6	3010	H1.6 linker histone, cluster member	H1.6, H1FT, H1t, HIST1H1T, dJ221C16.2	NCBI
H2AB3	83740	H2A.B variant histone 3	H2A.B.1, H2AB2, H2ABBD, H2AFB, H2AFB3	NCBI
H2AC1	221613	H2A clustered histone 1	H2AA, H2AFR, HIST1H2AA, HISTH2AA, TH2A	NCBI
H2AC11	8969	H2A clustered histone 11	H2A.1b, H2A/p, H2AC13, H2AC15, H2AC16	NCBI
H2AC12	85235	H2A clustered histone 12	H2A/S, H2AFALii, H2AH, HIST1H2AH, dJ86C11.1	NCBI
H2AC13	8329	H2A clustered histone 13	H2A/c, H2AC11, H2AC15, H2AC16, H2AC17	NCBI
H2AC14	8331	H2A clustered histone 14	H2A/E, H2AFE, HIST1H2AJ, dJ160A22.4	NCBI
H2AC15	8330	H2A clustered histone 15	H2A.1, H2A/d, H2AC11, H2AC13, H2AC14	NCBI
H2AC16	8332	H2A clustered histone 16	H2A.i, H2A/i, H2AC11, H2AC13, H2AC15	NCBI
H2AC17	8336	H2A clustered histone 17	H2A.1, H2A/n, H2AC11, H2AC13, H2AC15	NCBI
H2AC18	8337	H2A clustered histone 18	H2A, H2A.2, H2A/O, H2A/q, H2AC19	NCBI
H2AC20	8338	H2A clustered histone 20	H2A, H2A-GL101, H2A/q, H2AFQ, HIST2H2AC	NCBI
H2AC21	317772	H2A clustered histone 21	H2AB, HIST2H2AB	NCBI
H2AC25	92815	H2A clustered histone 25	H2AW, HIST3H2A	NCBI
H2AC4	8335	H2A clustered histone 4	H2A/m, H2AC8, H2AFM, HIST1H2AB	NCBI
H2AC6	8334	H2A clustered histone 6	H2A/l, H2AFL, HIST1H2AC, dJ221C16.4	NCBI
H2AC7	3013	H2A clustered histone 7	H2A.3, H2A/g, H2AFG, HIST1H2AD	NCBI
H2AC8	3012	H2A clustered histone 8	H2A.1, H2A.2, H2A/a, H2AC4, H2AFA	NCBI
H2AJ	55766	H2A.J histone	H2AFJ	NCBI
H2AX	3014	H2A.X variant histone	H2A.X, H2A/X, H2AFX	NCBI
H2AZ1	3015	H2A.Z variant histone 1	H2A.Z-1, H2A.z, H2A/z, H2AFZ, H2AZ	NCBI
H2AZ2	94239	H2A.Z variant histone 2	H2A.Z-2, H2AFV, H2AV	NCBI
H2BC1	255626	H2B clustered histone 1	H2BFU, HIST1H2BA, STBP, TH2B, TSH2B	NCBI
H2BC11	8970	H2B clustered histone 11	H2B/r, H2BFR, H2BJ, HIST1H2BJ	NCBI
H2BC12	85236	H2B clustered histone 12	H2B/S, H2BFAiii, H2BFT, H2BK, HIST1H2BK	NCBI
H2BC13	8340	H2B clustered histone 13	H2B/c, H2BFC, HIST1H2BL, dJ97D16.4	NCBI
H2BC14	8342	H2B clustered histone 14	H2B/e, H2BFE, HIST1H2BM, dJ160A22.3	NCBI
H2BC15	8341	H2B clustered histone 15	H2B/d, H2BFD, HIST1H2BN	NCBI
H2BC17	8348	H2B clustered histone 17	H2B.2, H2B/n, H2BFN, HIST1H2BO, dJ193B12.2	NCBI
H2BC18	440689	H2B clustered histone 18	HIST2H2BF	NCBI
H2BC21	8349	H2B clustered histone 21	GL105, H2B, H2B-GL105, H2B.1, H2BE	NCBI
H2BC26	128312	H2B clustered histone 26	H2BU1, H2Bb, HIST3H2BB	NCBI
H2BC3	3018	H2B clustered histone 3	H2B.1, H2B/f, H2BFF, HIST1H2BB	NCBI
H2BC5	3017	H2B clustered histone 5	H2B.1B, H2B/a, H2B/b, H2B/g, H2B/h	NCBI
H2BC6	8344	H2B clustered histone 6	H2B.h, H2B/h, H2BC10, H2BC4, H2BC7	NCBI
H2BC7	8343	H2B clustered histone 7	H2B/g, H2BC10, H2BC4, H2BC6, H2BC8	NCBI
H2BC8	8339	H2B clustered histone 8	H2B.1A, H2B/a, H2BC10, H2BC4, H2BC6	NCBI
H2BC9	8345	H2B clustered histone 9	H2B/j, H2BFJ, HIST1H2BH	NCBI
H3-3A	3020	H3.3 histone A	BRYLIB1, H3-3B, H3.3A, H3F3, H3F3A	NCBI
H3-3B	3021	H3.3 histone B	BRYLIB2, H3-3A, H3.3B, H3F3B	NCBI
H3-4	8290	H3.4 histone, cluster member	H3.4, H3/g, H3C16, H3FT, H3t	NCBI
H3C1	8350	H3 clustered histone 1	H3/A, H3C10, H3C11, H3C12, H3C2	NCBI
H3C10	8357	H3 clustered histone 10	H3/k, H3C1, H3C11, H3C12, H3C2	NCBI
H3C11	8354	H3 clustered histone 11	H3.f, H3/f, H3C1, H3C10, H3C12	NCBI
H3C12	8356	H3 clustered histone 12	H3/j, H3C1, H3C10, H3C11, H3C2	NCBI
H3C14	126961	H3 clustered histone 14	H3, H3.2, H3/M, H3C13, H3C15	NCBI
H3C2	8358	H3 clustered histone 2	H3/l, H3C1, H3C10, H3C11, H3C12	NCBI
H3C3	8352	H3 clustered histone 3	H3.1, H3/c, H3C1, H3C10, H3C11	NCBI
H3C4	8351	H3 clustered histone 4	H3/b, H3C1, H3C10, H3C11, H3C12	NCBI
H3C6	8353	H3 clustered histone 6	H3.1, H3/d, H3C1, H3C10, H3C11	NCBI
H3C7	8968	H3 clustered histone 7	H3/i, H3C1, H3C10, H3C11, H3C12	NCBI
H3C8	8355	H3 clustered histone 8	H3/h, H3C1, H3C10, H3C11, H3C12	NCBI
H4C1	8359	H4 clustered histone 1	H4-16, H4C11, H4C12, H4C13, H4C14	NCBI
H4C11	8363	H4 clustered histone 11	H4-16, H4/e, H4C1, H4C12, H4C13	NCBI
H4C12	8362	H4 clustered histone 12	H4-16, H4/d, H4C1, H4C11, H4C13	NCBI
H4C13	8368	H4 clustered histone 13	H4-16, H4.k, H4/k, H4C1, H4C11	NCBI
H4C14	8370	H4 clustered histone 14	FO108, H4, H4-16, H4/n, H4C1	NCBI
H4C16	121504	H4 histone 16	H4-16, H4/p, H4C1, H4C11, H4C12	NCBI
H4C2	8366	H4 clustered histone 2	H4-16, H4/I, H4C1, H4C11, H4C12	NCBI
H4C3	8364	H4 clustered histone 3	H4-16, H4/g, H4C1, H4C11, H4C12	NCBI
H4C4	8360	H4 clustered histone 4	H4-16, H4/b, H4C1, H4C11, H4C12	NCBI
H4C5	8367	H4 clustered histone 5	H4-16, H4/j, H4C1, H4C11, H4C12	NCBI
H4C6	8361	H4 clustered histone 6	H4, H4-16, H4/c, H4C1, H4C11	NCBI
H4C7	8369	H4 clustered histone 7	H4/l, H4FL, HIST1H4G	NCBI
H4C8	8365	H4 clustered histone 8	H4-16, H4/h, H4C1, H4C11, H4C12	NCBI
H4C9	8294	H4 clustered histone 9	H4-16, H4/m, H4C1, H4C11, H4C12	NCBI
H6PD	9563	hexose-6-phosphate dehydrogenase/glucose 1-dehydrogenase	CORTRD1, G6PDH, GDH, H6PDH	NCBI
HACD3	51495	3-hydroxyacyl-CoA dehydratase 3	B-IND1, BIND1, HSPC121, PTPLAD1	NCBI
HADHA	3030	hydroxyacyl-CoA dehydrogenase trifunctional multienzyme complex subunit alpha	ECHA, GBP, HADH, LCEH, LCHAD	Both
HADHB	3032	hydroxyacyl-CoA dehydrogenase trifunctional multienzyme complex subunit beta	ECHB, MSTP029, MTPB, MTPD, MTPD2	NCBI
HAPLN2	60484	hyaluronan and proteoglycan link protein 2	BRAL1	NCBI
HAS2	3037	hyaluronan synthase 2		NCBI
HAT1	8520	histone acetyltransferase 1	KAT1	NCBI
HAVCR1	26762	hepatitis A virus cellular receptor 1	CD365, HAVCR, HAVCR-1, KIM-1, KIM1	NCBI
HAVCR2	84868	hepatitis A virus cellular receptor 2	CD366, HAVcr-2, KIM-3, SPTCL, TIM3	NCBI
HAX1	10456	HCLS1 associated protein X-1	HCLSBP1, HS1BP1, SCN3	NCBI
HBB	3043	hemoglobin subunit beta	CD113t-C, ECYT6, beta-globin	NCBI
HBG1	3047	hemoglobin subunit gamma 1	HBG-T2, HBGA, HBGR, HSGGL1, PRO2979	NCBI
HBG2	3048	hemoglobin subunit gamma 2	HBG-T1, TNCY	NCBI
HCAR3	8843	hydroxycarboxylic acid receptor 3	GPR109B, HCA3, HM74, PUMAG, Puma-g	NCBI
HCFC1	3054	host cell factor C1	CFF, HCF, HCF-1, HCF1, HFC1	NCBI
HCK	3055	HCK proto-oncogene, Src family tyrosine kinase	AIPCV, JTK9, p59Hck, p61Hck	NCBI
HDAC1	3065	histone deacetylase 1	GON-10, HD1, KDAC1, RPD3, RPD3L1	NCBI
HDAC2	3066	histone deacetylase 2	HD2, KDAC2, RPD3, YAF1	NCBI
HDAC3	8841	histone deacetylase 3	HD3, KDAC3, RPD3, RPD3-2	NCBI
HDAC4	9759	histone deacetylase 4	AHO3, BDMR, HA6116, HD4, HDAC-4	NCBI
HDAC6	10013	histone deacetylase 6	CPBHM, HD6, JM21, KDAC6, PPP1R90	NCBI
HDAC8	55869	histone deacetylase 8	CDA07, CDLS5, HD8, HDACL1, KDAC8	NCBI
HDAC9	9734	histone deacetylase 9	ARCND4, HD7, HD7b, HD9, HDAC	NCBI
HDDC2	51020	HD domain containing 2	C6orf74, CGI-130, NS5ATP2, dJ167O5.2	NCBI
HDGF	3068	heparin binding growth factor	HMG1L2	NCBI
HDGFL2	84717	HDGF like 2	HDGF-2, HDGF2, HDGFRP2, HRP-2, HRP2	NCBI
HDLBP	3069	high density lipoprotein binding protein	HBP, PRO2900, VGL	NCBI
HEATR1	55127	HEAT repeat containing 1	BAP28, UTP10	NCBI
HEBP2	23593	heme binding protein 2	C6ORF34B, C6orf34, PP23, SOUL	NCBI
HERC2	8924	HECT and RLD domain containing E3 ubiquitin protein ligase 2	D15F37S1, MRT38, SHEP1, jdf2, p528	NCBI
HERC4	26091	HECT and RLD domain containing E3 ubiquitin protein ligase 4		NCBI
HERC5	51191	HECT and RLD domain containing E3 ubiquitin protein ligase 5	CEB1, CEBP1	NCBI
HERC6	55008	HECT and RLD domain containing E3 ubiquitin protein ligase family member 6		NCBI
HEXA	3073	hexosaminidase subunit alpha	TSD	NCBI
HEXB	3074	hexosaminidase subunit beta	ENC-1AS, HEL-248, HEL-S-111	NCBI
HEXD	284004	hexosaminidase D	HEXDC	NCBI
HEXIM1	10614	HEXIM P-TEFb complex subunit 1	CLP1, EDG1, HIS1, MAQ1	NCBI
HEXIM2	124790	HEXIM P-TEFb complex subunit 2	L3	NCBI
HFE	3077	homeostatic iron regulator	HFE1, HH, HLA-H, MVCD7, TFQTL2	NCBI
HGH1	51236	HGH1 homolog	BRP16, BRP16L, C8orf30A, C8orf30B, FAM203A	NCBI
HGS	9146	hepatocyte growth factor-regulated tyrosine kinase substrate	HRS	NCBI
HGSNAT	138050	heparan-alpha-glucosaminide N-acetyltransferase	HGNAT, MPS3C, RP73, TMEM76	NCBI
HHIP	64399	hedgehog interacting protein	HIP	Both
HIBCH	26275	3-hydroxyisobutyryl-CoA hydrolase	HIBYLCOAH	NCBI
HIC1	3090	HIC ZBTB transcriptional repressor 1	ZBTB29, ZNF901, hic-1	NCBI
HID1	283987	HID1 domain containing	17orf28, C17orf28, DEE105, DMC1, HID-1	NCBI
HIF1A	3091	hypoxia inducible factor 1 subunit alpha	HIF-1-alpha, HIF-1A, HIF-1alpha, HIF1, HIF1-ALPHA	NCBI
HILPDA	29923	hypoxia inducible lipid droplet associated	C7orf68, HIG-2, HIG2	NCBI
HINT1	3094	histidine triad nucleotide binding protein 1	HINT, NMAN, PKCI-1, PRKCNH1	NCBI
HIP1	3092	huntingtin interacting protein 1	HIP-I, ILWEQ, SHON, SHONbeta, SHONgamma	NCBI
HIP1R	9026	huntingtin interacting protein 1 related	HIP12, HIP3, ILWEQ	NCBI
HIVEP1	3096	HIVEP zinc finger 1	CIRIP, CRYBP1, GAAP, MBP-1, PRDII-BF1	NCBI
HKDC1	80201	hexokinase domain containing 1	RP92	NCBI
HLA-A	3105	major histocompatibility complex, class I, A	HLAA	NCBI
HLA-B	3106	major histocompatibility complex, class I, B	AS, B-4901, HLAB	NCBI
HLA-C	3107	major histocompatibility complex, class I, C	D6S204, HLA-JY3, HLAC, HLC-C, MHC	NCBI
HLA-DMA	3108	major histocompatibility complex, class II, DM alpha	D6S222E, DMA, HLADM, RING6	NCBI
HLA-DMB	3109	major histocompatibility complex, class II, DM beta	D6S221E, RING7	NCBI
HLA-DOA	3111	major histocompatibility complex, class II, DO alpha	HLA-DNA, HLA-DZA, HLADZ	NCBI
HLA-DOB	3112	major histocompatibility complex, class II, DO beta	DOB, HLA_DOB	NCBI
HLA-DPA1	3113	major histocompatibility complex, class II, DP alpha 1	DP(W3), DP(W4), DPA1, HLA-DP1A, HLA-DPA	NCBI
HLA-DPB1	3115	major histocompatibility complex, class II, DP beta 1	DPB1, HLA-DP, HLA-DP1B, HLA-DPB	NCBI
HLA-DQA1	3117	major histocompatibility complex, class II, DQ alpha 1	CELIAC1, DQ-A1, DQA1, HLA-DQA, HLA-DQA1*	NCBI
HLA-DQA2	3118	major histocompatibility complex, class II, DQ alpha 2	DC-alpha, DQA1, DX-ALPHA, HLA-DCA, HLA-DXA	NCBI
HLA-DQB1	3119	major histocompatibility complex, class II, DQ beta 1	CELIAC1, HLA-DQB, IDDM1	NCBI
HLA-DQB2	3120	major histocompatibility complex, class II, DQ beta 2	DQB2, HLA-DQB1, HLA-DXB	NCBI
HLA-DRA	3122	major histocompatibility complex, class II, DR alpha	HLA-DRA1	NCBI
HLA-DRB1	3123	major histocompatibility complex, class II, DR beta 1	DRB1, HLA-DR1B, HLA-DRB, SS1	NCBI
HLA-DRB3	3125	major histocompatibility complex, class II, DR beta 3	DRB3, HLA-DPB1, HLA-DR1B, HLA-DR3B, HLA-DRB3*	NCBI
HLA-DRB4	3126	major histocompatibility complex, class II, DR beta 4	DR4, DRB4, HLA-DR4B, HLA-DRB, HLA-DRB4*	NCBI
HLA-DRB5	3127	major histocompatibility complex, class II, DR beta 5	DRB5, HLA-DRB5*	NCBI
HLA-E	3133	major histocompatibility complex, class I, E	HLA-6.2, QA1	Both
HLA-F	3134	major histocompatibility complex, class I, F	CDA12, HLA-5.4, HLA-CDA12, HLAF	NCBI
HLA-G	3135	major histocompatibility complex, class I, G	MHC-G	NCBI
HLTF	6596	helicase like transcription factor	HIP116, HIP116A, HLTF1, RNF80, SMARCA3	NCBI
HM13	81502	histocompatibility minor 13	H13, IMP1, IMPAS, IMPAS-1, MSTP086	Both
HMCN2	256158	hemicentin 2		NCBI
HMGA1	3159	high mobility group AT-hook 1	HMG-R, HMGA1A, HMGIY	NCBI
HMGA2	8091	high mobility group AT-hook 2	BABL, HMGI-C, HMGIC, LIPO, SRS5	NCBI
HMGB1	3146	high mobility group box 1	HMG-1, HMG1, HMG3, SBP-1	NCBI
HMGCR	3156	3-hydroxy-3-methylglutaryl-CoA reductase	LDLCQ3, LGMDR28, MYPLG	NCBI
HMGCS1	3157	3-hydroxy-3-methylglutaryl-CoA synthase 1	HMGCS	NCBI
HMGN1	3150	high mobility group nucleosome binding domain 1	HMG14	NCBI
HMGN2	3151	high mobility group nucleosomal binding domain 2	HMG17	NCBI
HMOX1	3162	heme oxygenase 1	HMOX1D, HO-1, HSP32, bK286B10	NCBI
HMOX2	3163	heme oxygenase 2	HO-2	NCBI
HMX1	3166	H6 family homeobox 1	H6, NKX5-3	NCBI
HNRNPA0	10949	heterogeneous nuclear ribonucleoprotein A0	HNRPA0	NCBI
HNRNPA1	3178	heterogeneous nuclear ribonucleoprotein A1	ALS19, ALS20, HNRPA1, HNRPA1L3, IBMPFD3	NCBI
HNRNPA2B1	3181	heterogeneous nuclear ribonucleoprotein A2/B1	HNRNPA2, HNRNPB1, HNRPA2, HNRPA2B1, HNRPB1	NCBI
HNRNPA3	220988	heterogeneous nuclear ribonucleoprotein A3	2610510D13Rik, D10S102, FBRNP, HNRPA3	NCBI
HNRNPAB	3182	heterogeneous nuclear ribonucleoprotein A/B	ABBP1, HNRPAB	NCBI
HNRNPC	3183	heterogeneous nuclear ribonucleoprotein C	C1, C2, HNRNP, HNRPC, MRD74	NCBI
HNRNPD	3184	heterogeneous nuclear ribonucleoprotein D	AUF1, AUF1A, HNRPD, P37, hnRNPD0	NCBI
HNRNPDL	9987	heterogeneous nuclear ribonucleoprotein D like	HNRNP, HNRPDL, JKTBP, JKTBP2, LGMD1G	NCBI
HNRNPF	3185	heterogeneous nuclear ribonucleoprotein F	HNRPF, OK/SW-cl.23, mcs94-1	NCBI
HNRNPH1	3187	heterogeneous nuclear ribonucleoprotein H1	HNRPH, HNRPH1, NEDCDS, hnRNPH	NCBI
HNRNPH2	3188	heterogeneous nuclear ribonucleoprotein H2	FTP3, HNRPH', HNRPH2, MRXSB, NRPH2	NCBI
HNRNPH3	3189	heterogeneous nuclear ribonucleoprotein H3	2H9, HNRPH3	NCBI
HNRNPK	3190	heterogeneous nuclear ribonucleoprotein K	AUKS, CSBP, HNRPK, TUNP	NCBI
HNRNPL	3191	heterogeneous nuclear ribonucleoprotein L	HNRPL, P/OKcl.14, hnRNP-L	NCBI
HNRNPM	4670	heterogeneous nuclear ribonucleoprotein M	CEAR, HNRNPM4, HNRPM, HNRPM4, HTGR1	NCBI
HNRNPR	10236	heterogeneous nuclear ribonucleoprotein R	HNRPR, NEDDFSB, hnRNP-R	NCBI
HNRNPU	3192	heterogeneous nuclear ribonucleoprotein U	DEE54, EIEE54, GRIP120, HNRNPU-AS1, HNRPU	NCBI
HNRNPUL1	11100	heterogeneous nuclear ribonucleoprotein U like 1	E1B-AP5, E1BAP5, HNRPUL1	NCBI
HOMER2	9455	homer scaffold protein 2	ACPD, CPD, DFNA68, HOMER-2, VESL-2	Both
HOOK2	29911	hook microtubule tethering protein 2	HK2	NCBI
HORMAD2	150280	HORMA domain containing 2	CT46.2	NCBI
HOXA1	3198	homeobox A1	BSAS, HOX1, HOX1F	NCBI
HOXA13	3209	homeobox A13	HOX1, HOX1J	NCBI
HOXA4	3201	homeobox A4	HOX1, HOX1D	NCBI
HOXB3	3213	homeobox B3	HOX2, HOX2G, Hox-2.7	NCBI
HPRT1	3251	hypoxanthine phosphoribosyltransferase 1	HGPRT, HPRT	NCBI
HPS6	79803	HPS6 biogenesis of lysosomal organelles complex 2 subunit 3	BLOC2S3	Both
HPSE	10855	heparanase	HPA, HPA1, HPR1, HPSE1, HSE1	NCBI
HRAS	3265	HRas proto-oncogene, GTPase	C-BAS/HAS, C-H-RAS, C-HA-RAS1, CTLO, H-RASIDX	NCBI
HRNR	388697	hornerin	FLG3, S100A16, S100a18	NCBI
HS3ST2	9956	heparan sulfate-glucosamine 3-sulfotransferase 2	30ST2, 3OST2	NCBI
HSD11B1	3290	hydroxysteroid 11-beta dehydrogenase 1	11-DH, 11-beta-HSD1, CORTRD2, HDL, HSD11	NCBI
HSD11B2	3291	hydroxysteroid 11-beta dehydrogenase 2	AME, AME1, HSD11K, HSD2, SDR9C3	NCBI
HSD17B1	3292	hydroxysteroid 17-beta dehydrogenase 1	17-beta-HSD, 20-alpha-HSD, E2DH, EDH17B2, EDHB17	NCBI
HSD17B10	3028	hydroxysteroid 17-beta dehydrogenase 10	17b-HSD10, ABAD, CAMR, DUPXp11.22, ERAB	NCBI
HSD17B12	51144	hydroxysteroid 17-beta dehydrogenase 12	KAR, SDR12C1	Both
HSD17B4	3295	hydroxysteroid 17-beta dehydrogenase 4	DBP, MFE-2, MFP-2, MPF-2, PRLTS1	NCBI
HSDL2	84263	hydroxysteroid dehydrogenase like 2	C9orf99, SDR13C1	NCBI
HSF1	3297	heat shock transcription factor 1	HSTF1	NCBI
HSP90AA1	3220	heat shock protein 90 alpha family class A member	EL52, HEL-S-65p, HSP86, HSP89A, HSP90A	Both
HSP90AB1	3326	heat shock protein 90 alpha family class B member 1	D6S182, HSP84, HSP90B, HSPC2, HSPCB	NCBI
HSP90B1	7184	heat shock protein 90 beta family member 1	ECGP, GP96, GRP94, HEL-S-125m, HEL35	Both
HSPA12B	116835	heat shock protein family A (Hsp70) member 12B	C20orf60	NCBI
HSPA13	6782	heat shock protein family A (Hsp70) member 13	STCH	Both
HSPA14	51182	heat shock protein family A (Hsp70) member 14	HSP70-4, HSP70L1, MSANTD7	NCBI
HSPA1A	3303	heat shock protein family A (Hsp70) member 1A	HEL-S-103, HSP70, HSP70-1, HSP70-1A, HSP70-2	Both
HSPA1B	3304	heat shock protein family A (Hsp70) member 1B	HSP70-1, HSP70-1B, HSP70-2, HSP70.1, HSP70.2	NCBI
HSPA1L	3305	heat shock protein family A (Hsp70) member 1 like	HSP70-1L, HSP70-HOM, HSP70T, hum70t	NCBI
HSPA2	3306	heat shock protein family A (Hsp70) member 2	HSP70-2, HSP70-3	NCBI
HSPA4	3308	heat shock protein family A (Hsp70) member 4	APG-2, HEL-S-5a, HS24/P52, HSPH2, RY	NCBI
HSPA5	3309	heat shock protein family A (Hsp70) member 5	BIP, GRP78, HEL-S-89n	Both
HSPA6	3310	heat shock protein family A (Hsp70) member 6	HSP70B'	NCBI
HSPA8	3312	heat shock protein family A (Hsp70) member 8	HEL-33, HEL-S-72p, HSC54, HSC70, HSC71	Both
HSPA9	3313	heat shock protein family A (Hsp70) member 9	CRP40, CSA, EVPLS, GRP-75, GRP75	NCBI
HSPB1	3315	heat shock protein family B (small) member 1	CMT2F, HEL-S-102, HMN2B, HMND3, HS.76067	Both
HSPD1	3329	heat shock protein family D (Hsp60) member 1	CPN60, GROEL, HLD4, HSP-60, HSP60	Both
HSPE1	3336	heat shock protein family E (Hsp10) member 1	CPN10, EPF, GROES, HSP10	NCBI
HSPG2	3339	heparan sulfate proteoglycan 2	HSPG, PLC, PRCAN, SJA, SJS	NCBI
HSPH1	10808	heat shock protein family H (Hsp110) member 1	HSP105, HSP105A, HSP105B, NY-CO-25	NCBI
HTATIP2	10553	HIV-1 Tat interactive protein 2	CC3, SDR44U1, TIP30	NCBI
HTATSF1	27336	HIV-1 Tat specific factor 1	TAT-SF1, TATSF1, dJ196E23.2	NCBI
HTR2B	3357	5-hydroxytryptamine receptor 2B	5-HT(2B), 5-HT-2B, 5-HT2B	NCBI
HTR4	3360	5-hydroxytryptamine receptor 4	5-HT4, 5-HT4R	NCBI
HUWE1	10075	HECT, UBA and WWE domain containing E3 ubiquitin protein ligase 1	ARF-BP1, HECTH9, HSPC272, Ib772, LASU1	Both
HYOU1	10525	hypoxia up-regulated 1	GRP-170, Grp170, HSP12A, IMD59, ORP-150	Both
IARS1	3376	isoleucyl-tRNA synthetase 1	GRIDHH, IARS, ILERS, ILRS, IRS	NCBI
IARS2	55699	isoleucyl-tRNA synthetase 2, mitochondrial	CAGSSS, ILERS	Both
IBSP	3381	integrin binding sialoprotein	BNSP, BSP, BSP-II, SP-II	NCBI
IBTK	25998	inhibitor of Bruton tyrosine kinase	BTBD26, BTKI	NCBI
ICA1	3382	islet cell autoantigen 1	ICA69, ICAp69	NCBI
ICAM1	3383	intercellular adhesion molecule 1	BB2, CD54, P3.58	NCBI
ICAM2	3384	intercellular adhesion molecule 2	CD102	NCBI
ICAM3	3385	intercellular adhesion molecule 3	CD50, CDW50, ICAM-R	Both
ICAM4	3386	intercellular adhesion molecule 4 (Landsteiner-Wiener blood group)	CD242, LW	NCBI
ID1	3397	inhibitor of DNA binding 1	ID, bHLHb24	NCBI
ID3	3399	inhibitor of DNA binding 3	HEIR-1, bHLHb25	NCBI
IDH1	3417	isocitrate dehydrogenase (NADP(+)) 1	HEL-216, HEL-S-26, IDCD, IDH, IDP	NCBI
IDH2	3418	isocitrate dehydrogenase (NADP(+)) 2	D2HGA2, ICD-M, IDH, IDH-2, IDHM	NCBI
IDH3A	3419	isocitrate dehydrogenase (NAD(+)) 3 catalytic subunit alpha	RP90	NCBI
IDH3G	3421	isocitrate dehydrogenase (NAD(+)) 3 non-catalytic subunit gamma	H-IDHG	NCBI
IDO1	3620	indoleamine 2,3-dioxygenase 1	IDO, IDO-1, INDO	NCBI
IER3	8870	immediate early response 3	DIF-2, DIF2, GLY96, IEX-1, IEX-1L	NCBI
IFI16	3428	interferon gamma inducible protein 16	IFNGIP1, PYHIN2	NCBI
IFI27	3429	interferon alpha inducible protein 27	FAM14D, ISG12, ISG12A, P27	NCBI
IFI30	10437	IFI30 lysosomal thiol reductase	GILT, IFI-30, IP-30, IP30	NCBI
IFI35	3430	interferon induced protein 35	IFP35	NCBI
IFI44	10561	interferon induced protein 44	MTAP44, TLDC5, p44	NCBI
IFI44L	10964	interferon induced protein 44 like	C1orf29, GS3686, TLDC5B	NCBI
IFI6	2537	interferon alpha inducible protein 6	6-16, FAM14C, G1P3, IFI-6-16, IFI616	NCBI
IFIH1	64135	interferon induced with helicase C domain 1	AGS7, Hlcd, IDDM19, IMD95, MDA-5	NCBI
IFIT1	3434	interferon induced protein with tetratricopeptide repeats 1	C56, G10P1, IFI-56, IFI-56K, IFI56	NCBI
IFIT2	3433	interferon induced protein with tetratricopeptide repeats 2	G10P2, GARG-39, IFI-54, IFI-54K, IFI54	NCBI
IFIT3	3437	interferon induced protein with tetratricopeptide repeats 3	CIG-49, GARG-49, IFI60, IFIT4, IRG2	NCBI
IFITM1	8519	interferon induced transmembrane protein 1	9-27, CD225, DSPA2a, IFI17, LEU13	NCBI
IFITM2	10581	interferon induced transmembrane protein 2	1-8D, DSPA2c	NCBI
IFITM3	10410	interferon induced transmembrane protein 3	1-8U, DSPA2b, IP15	NCBI
IFNA1	3439	interferon alpha 1	IFL, IFN, IFN-ALPHA, IFN-alphaD, IFNA13	NCBI
IFNA10	3446	interferon alpha 10	IFN-alphaC	NCBI
IFNA13	3447	interferon alpha 13		NCBI
IFNA14	3448	interferon alpha 14	IFN-alphaH, LEIF2H	NCBI
IFNA16	3449	interferon alpha 16	IFN-alpha-16, IFN-alphaO	NCBI
IFNA17	3451	interferon alpha 17	IFN-alphaI, IFNA, INFA, LEIF2C1	NCBI
IFNA2	3440	interferon alpha 2	IFN-alpha-2, IFN-alphaA, IFNA, IFNA2B, leIF A	NCBI
IFNA21	3452	interferon alpha 21	IFN-alphaI, LeIF F, leIF-F	NCBI
IFNA4	3441	interferon alpha 4	IFN-alpha4a, INFA4	NCBI
IFNA5	3442	interferon alpha 5	IFN-alpha-5, IFN-alphaG, INA5, INFA5, leIF G	NCBI
IFNA6	3443	interferon alpha 6	IFN-alphaK	NCBI
IFNA7	3444	interferon alpha 7	IFN-alphaJ, IFNA-J	NCBI
IFNA8	3445	interferon alpha 8	IFN-alphaB	NCBI
IFNAR1	3454	interferon alpha and beta receptor subunit 1	AVP, IFN-alpha-REC, IFNAR, IFNBR, IFRC	NCBI
IFNAR2	3455	interferon alpha and beta receptor subunit 2	IFN-R, IFN-R-2, IFN-alpha-REC, IFNABR, IFNARB	NCBI
IFNB1	3456	interferon beta 1	IFB, IFF, IFN-beta, IFNB	NCBI
IFNG	3458	interferon gamma	IFG, IFI, IMD69	NCBI
IFNGR1	3459	interferon gamma receptor 1	CD119, IFNGR, IMD27A, IMD27B	NCBI
IFNGR2	3460	interferon gamma receptor 2	AF-1, IFGR2, IFNGT1, IMD28	NCBI
IFNW1	3467	interferon omega 1		NCBI
IFRD2	7866	interferon related developmental regulator 2	IFNRP, SKMc15, SM15	NCBI
IFT122	55764	intraflagellar transport 122	CED, CED1, CFAP80, FAP80, SPG	NCBI
IFT70A	92104	intraflagellar transport 70A	CFAP259, FAP259, TTC30A, TTC30B	NCBI
IGF1	3479	insulin like growth factor 1	IGF, IGF-I, IGFI, MGF	NCBI
IGF1R	3480	insulin like growth factor 1 receptor	CD221, IGFIR, IGFR, JTK13	NCBI
IGF2BP1	10642	insulin like growth factor 2 mRNA binding protein 1	CRD-BP, CRDBP, IMP-1, IMP1, VICKZ1	NCBI
IGF2BP2	10644	insulin like growth factor 2 mRNA binding protein 2	IMP-2, IMP2, VICKZ2	NCBI
IGF2BP3	10643	insulin like growth factor 2 mRNA binding protein 3	CT98, IMP-3, IMP3, KOC, KOC1	NCBI
IGF2R	3482	insulin like growth factor 2 receptor	CD222, CI-M6PR, CIMPR, M6P-R, M6P/IGF2R	Both
IGFBP1	3484	insulin like growth factor binding protein 1	AFBP, IBP1, IGF-BP25, PP12, hIGFBP-1	NCBI
IGFBP2	3485	insulin like growth factor binding protein 2	IBP2, IGF-BP53	NCBI
IGFBP4	3487	insulin like growth factor binding protein 4	BP-4, HT29-IGFBP, IBP4, IGFBP-4	NCBI
IGFBP6	3489	insulin like growth factor binding protein 6	IBP6	NCBI
IGHMBP2	3508	immunoglobulin mu DNA binding protein 2	CATF1, CMT2S, HCSA, HMN6, HMNR1	NCBI
IGLC7	28834	immunoglobulin lambda constant 7	C7	NCBI
IGLL1	3543	immunoglobulin lambda like polypeptide 1	14.1, AGM2, CD179b, IGL1, IGL5	Luo et al
IGSF6	10261	immunoglobulin superfamily member 6	DORA	NCBI
IGSF8	93185	immunoglobulin superfamily member 8	CD316, CD81P3, EWI-2, EWI2, KCT-4	NCBI
IKBIP	121457	IKBKB interacting protein	IKIP	Both
IKBKB	3551	inhibitor of nuclear factor kappa B kinase subunit beta	IKK-2, IKK-beta, IKK2, IKKB, IMD15	NCBI
IKBKE	9641	inhibitor of nuclear factor kappa B kinase subunit epsilon	IKK-E, IKK-i, IKKE, IKKI	NCBI
IKBKG	8517	inhibitor of nuclear factor kappa B kinase regulatory subunit gamma	AMCBX1, EDAID1, FIP-3, FIP3, Fip3p	NCBI
IKZF1	10320	IKAROS family zinc finger 1	CVID13, Hs.54452, IK1, IKAROS, LYF1	NCBI
IKZF3	22806	IKAROS family zinc finger 3	AIO, AIOLOS, IMD84, ZNFN1A3	Both
IL10	3586	interleukin 10	CSIF, GVHDS, IL-10, IL10A, TGIF	NCBI
IL11	3589	interleukin 11	AGIF, IL-11	NCBI
IL12A	3592	interleukin 12A	CLMF, IL-12A, NFSK, NKSF1, P35	NCBI
IL12B	3593	interleukin 12B	CLMF, CLMF2, IL-12B, IMD28, IMD29	NCBI
IL13	3596	interleukin 13	IL-13, P600	NCBI
IL13RA1	3597	interleukin 13 receptor subunit alpha 1	CD213A1, CT19, IL-13Ra, NR4	NCBI
IL15	3600	interleukin 15	IL-15	NCBI
IL15RA	3601	interleukin 15 receptor subunit alpha	CD215	NCBI
IL16	3603	interleukin 16	LCF, NIL16, PRIL16, prIL-16	NCBI
IL17F	112744	interleukin 17F	CANDF6, IL-17F, IL17A, ML-1, ML1	NCBI
IL18	3606	interleukin 18	IGIF, IL-18, IL-1g, IL1F4	NCBI
IL18R1	8809	interleukin 18 receptor 1	CD218a, CDw218a, IL-18R-alpha, IL-18Ralpha, IL-1Rrp	NCBI
IL19	29949	interleukin 19	IL-10C, MDA1, NG.1, ZMDA1	NCBI
IL1A	3552	interleukin 1 alpha	IL-1 alpha, IL-1A, IL1, IL1-ALPHA, IL1F1	NCBI
IL1B	3553	interleukin 1 beta	IL-1, IL1-BETA, IL1F2, IL1beta	NCBI
IL1R1	3554	interleukin 1 receptor type 1	CD121A, CRMO3, D2S1473, IL-1R-alpha, IL-1RT1	NCBI
IL1R2	7850	interleukin 1 receptor type 2	CD121b, CDw121b, IL-1R-2, IL-1RT-2, IL-1RT2	NCBI
IL1RL1	9173	interleukin 1 receptor like 1	DER4, FIT-1, IL33R, ST2, ST2L	NCBI
IL1RN	3557	interleukin 1 receptor antagonist	CRMO2, DIRA, ICIL-1RA, IL-1RN, IL-1ra	NCBI
IL2	3558	interleukin 2	IL-2, TCGF, lymphokine	NCBI
IL20	50604	interleukin 20	IL-20, IL10D, ZCYTO10	NCBI
IL21	59067	interleukin 21	CVID11, IL-21, Za11	NCBI
IL22RA1	58985	interleukin 22 receptor subunit alpha 1	CRF2-9, IL22R, IL22R1	NCBI
IL23A	51561	interleukin 23 subunit alpha	IL-23, IL-23A, IL23P19, P19, SGRF	NCBI
IL23R	149233	interleukin 23 receptor	PSORS7	NCBI
IL24	11009	interleukin 24	C49A, FISP, IL10B, MDA7, MOB5	NCBI
IL27RA	9466	interleukin 27 receptor subunit alpha	CRL1, IL-27RA, IL27R, TCCR, WSX1	NCBI
IL2RA	3559	interleukin 2 receptor subunit alpha	CD25, IDDM10, IL2R, IMD41, TCGFR	NCBI
IL2RB	3560	interleukin 2 receptor subunit beta	CD122, IL15RB, IMD63, P70-75	NCBI
IL2RG	3561	interleukin 2 receptor subunit gamma	CD132, CIDX, IL-2RG, IMD4, P64	Both
IL3	3562	interleukin 3	IL-3, MCGF, MULTI-CSF	NCBI
IL31RA	133396	interleukin 31 receptor A	CRL, CRL3, GLM-R, GLMR, GPL	NCBI
IL32	9235	interleukin 32	IL-32alpha, IL-32beta, IL-32delta, IL-32gamma, NK4	NCBI
IL33	90865	interleukin 33	C9orf26, DVS27, IL1F11, NF-HEV, NFEHEV	NCBI
IL36G	56300	interleukin 36 gamma	IL-1F9, IL-1H1, IL-1RP2, IL1E, IL1F9	NCBI
IL4	3565	interleukin 4	BCGF-1, BCGF1, BSF-1, BSF1, IL-4	NCBI
IL4R	3566	interleukin 4 receptor	CD124, IL-4RA, IL4RA	NCBI
IL6	3569	interleukin 6	BSF-2, BSF2, CDF, HGF, HSF	NCBI
IL6R	3570	interleukin 6 receptor	CD126, HIES5, IL-1Ra, IL-6R, IL-6R-1	NCBI
IL6ST	3572	interleukin 6 cytokine family signal transducer	CD130, CDW130, GP130, HIES4, HIES4A	NCBI
IL7	3574	interleukin 7	IL-7	NCBI
IL7R	3575	interleukin 7 receptor	CD127, CDW127, IL-7R-alpha, IL-7Ralpha, IL7RA	NCBI
IL9R	3581	interleukin 9 receptor	CD129, IL-9R	Both
ILDR1	286676	immunoglobulin like domain containing receptor 1	DFNB42, ILDR1alpha, ILDR1alpha', ILDR1beta	NCBI
ILF2	3608	interleukin enhancer binding factor 2	NF45, PRO3063	NCBI
ILF3	3609	interleukin enhancer binding factor 3	CBTF, DRBF, DRBP76, MMP4, MPHOSPH4	NCBI
IMPDH2	3615	inosine monophosphate dehydrogenase 2	IMPD2, IMPDH-II	Both
INA	9118	internexin neuronal intermediate filament protein alpha	NEF5, NF-66, NF66, TXBP-1	NCBI
INCENP	3619	inner centromere protein		NCBI
INHBA	3624	inhibin subunit beta A	EDF, FRP	NCBI
INO80B	83444	INO80 complex subunit B	HMGA1L4, HMGIYL4, IES2, PAP-1BP, PAPA-1	NCBI
INO80E	283899	INO80 complex subunit E	CCDC95	NCBI
INPP5D	3635	inositol polyphosphate-5-phosphatase D	SHIP, SHIP-1, SHIP1, SIP-145, hp51CN	NCBI
INS	3630	insulin	IDDM, IDDM1, IDDM2, ILPR, IRDN	NCBI
INSIG1	3638	insulin induced gene 1	CL6	NCBI
INSL3	3640	insulin like 3	RLF, RLNL, ley-I-L	NCBI
INSM1	3642	INSM transcriptional repressor 1	IA-1, IA1	NCBI
INTS12	57117	integrator complex subunit 12	INT12, PHF22, SBBI22	NCBI
INTS2	57508	integrator complex subunit 2	INT2, KIAA1287	NCBI
INTS6	26512	integrator complex subunit 6	DBI-1, DDX26, DDX26A, DICE1, HDB	NCBI
INTS7	25896	integrator complex subunit 7	C1orf73, INT7	NCBI
IPO4	79711	importin 4	Imp4	NCBI
IPO5	3843	importin 5	IMB3, KPNB3, Pse1, RANBP5, imp5	NCBI
IPO7	10527	importin 7	Imp7, RANBP7	NCBI
IPO9	55705	importin 9	Imp9	NCBI
IQCA1	79781	IQ motif containing with AAA domain 1	4930465P12Rik, DRC11, IQCA	NCBI
IQGAP1	8826	IQ motif containing GTPase activating protein 1	HUMORFA01, SAR1, p195	NCBI
IQUB	154865	IQ motif and ubiquitin domain containing	TRS4	NCBI
IRAK1	3654	interleukin 1 receptor associated kinase 1	IRAK, pelle	NCBI
IRAK1BP1	134728	interleukin 1 receptor associated kinase 1 binding protein 1	AIP70, SIMPL	NCBI
IRAK2	3656	interleukin 1 receptor associated kinase 2	IRAK-2	NCBI
[truncated: 2,604 more rows]
