# Supplementary material for: MicroRNAs Regulated by Pregnancy Target Antiviral and Cancer Immunity Overlapping with the HIV Interactome
Source: Viruses. 2026 Jul 7;18(7):753. doi: 10.3390/v18070753 (PMC13431474; doi:10.3390/v18070753)
Supplement: Supplementary file 1 [file viruses-18-00753-s001.zip › Table S9.xlsx]

## Sheet: Sheet1
Database	Pathway / Term	FDR of term	Number of genes in the enriched term	Number (%) of genes shared with the HIV interactome
GOIS	adaptive immune response	1.45256e-05	70	43 (61.4%)
KEGG	Cellular senescence	0.000962069	45	35 (77.8%)
	Hippo signaling pathway	0.00618897	43	23 (53.5%)
	Herpes simplex virus 1 infection	0.0124908	104	38 (36.5%)
	Glioma	0.0336957	24	21 (87.5%)
	Hepatocellular carcinoma	0.0348477	43	27 (62.8%)
